# Supplementary material for: Characterizations of the multi-kingdom gut microbiota in Chinese patients with gouty arthritis
Source: BMC Microbiol. 2023 Nov 24;23:363. doi: 10.1186/s12866-023-03097-0 (PMC10668524; doi:10.1186/s12866-023-03097-0)
Supplement: Supplementary file 1 — Additional file 1: Table S1. Comparison of the gut bacteriome between GA patients and healthy controls at the phylum level. Table S2. Comparison of the gut bacteriome between GA patients and healthy controls at the genus level. Table S3. Comparison of the gut bacteriome between GA patients and healthy controls at the species level. Table S4. Comparison of the gut functional composition between GA patients and healthy conrols. Table S5. Comparison of the gut mycobiome between GA patients and healthy controls at the genus level. Table S6. Comparison of the gut virome between HC and GA subjects at the vOTUs level. Only vOTUs that differed in abundance between two groups are shown. Table S7. Detailed information of 42 KOs that differed in frequency between the GA-enriched and HC-enriched vOTUs. [file 12866_2023_3097_MOESM1_ESM.xlsx]

## Sheet: Table S1
Table S1| Comparison of the gut bacteriome between GA patients and healthy controls at the phylum level.
Phylum name	Avg. relative abundance in GA	Avg. relative abundance in HC	Fold change	Enriched in	Wilcoxon P-value	q value
Proteobacteria	0.207545	0.0149261	13.9048	GA	0.000178494	0.000312364
Actinobacteriota	0.179709	0.0506339	3.54919	GA	1.23339e-05	2.87e-05
Firmicutes	0.150355	0.0190695	7.88457	GA	8.29087e-08	2.9015e-07
Firmicutes_C	0.0223405	0.0584459	-2.61614	HC	2.8301e-05	5.66e-05
Bacteroidota	0.0216607	0.272184	-12.5658	HC	9.53942e-10	1.3356e-08
Patescibacteria	0.00135504	9.58276e-05	14.1404	GA	1.03462e-08	4.80667e-08
Verrucomicrobiota	0.00120606	0.000328122	3.67565	GA	0.000888987	0.00124458
Desulfobacterota_A	0.00116306	0.00426834	-3.66991	HC	4.17476e-06	1.1676e-05
Firmicutes_B	0.000178232	0.000596151	-3.3448	HC	2.58264e-09	1.806e-08
Firmicutes_I	5.27622e-05	7.12569e-06	7.4045	GA	0.000473287	0.000736224

## Sheet: Table S2
Table S2| Comparison of the gut bacteriome between GA patients and healthy controls at the genus level.
Genus name	Avg. relative abundance in GA	Avg. relative abundance in HC	Fold change	Enriched in	Wilcoxon P-value	q value
Blautia_A	0.146752	0.0218143	6.72731	GA	2.7597e-06	8.81735e-06
Escherichia	0.14082	0.00266762	52.7888	GA	2.57528e-07	1.27586e-06
Streptococcus	0.0358581	0.00556928	6.43855	GA	0.000152538	0.000275331
Faecalibacterium	0.031581	0.158746	-5.02664	HC	3.29547e-10	1.083e-08
Klebsiella	0.0288458	0.00238267	12.1065	GA	0.00022512	0.000398374
Enterobacter	0.0218081	0.000797458	27.3471	GA	6.2469e-06	1.79067e-05
Lactobacillus_H	0.0155822	2.90057e-05	537.211	GA	3.24278e-08	2.72009e-07
Pediococcus	0.0149861	1.17909e-06	12709.9	GA	1.13491e-09	2.147e-08
Enterococcus_B	0.0143929	0.000135277	106.395	GA	6.37472e-08	4.42225e-07
Enterococcus	0.0139823	1.1194e-05	1249.09	GA	1.22464e-07	7.46475e-07
Pauljensenia	0.0124307	0.00105163	11.8205	GA	3.95423e-10	1.09688e-08
Blautia	0.0116456	0.00263004	4.42794	GA	0.00382145	0.00530593
Eggerthella	0.010486	0.000917094	11.4339	GA	4.16017e-07	1.90096e-06
Weissella	0.0100505	0.000666165	15.0871	GA	4.26361e-08	3.34317e-07
Enterococcus_D	0.0098989	9.79294e-06	1010.82	GA	8.0301e-10	1.70519e-08
Prevotella	0.00769123	0.0732115	-9.51882	HC	0.00101783	0.00156356
Enterococcus_A	0.00580157	4.14613e-05	139.927	GA	0.000775134	0.00120096
Tyzzerella	0.00564875	0.000648716	8.70758	GA	5.6538e-06	1.64488e-05
Bacteroides	0.00554281	0.0630484	-11.3748	HC	4.16017e-07	1.90096e-06
F0422	0.00413182	0.000104644	39.4847	GA	2.0082e-06	6.97702e-06
Absiella	0.00388364	0.00126522	3.06953	GA	0.000353543	0.000599197
Lactobacillus	0.00362624	6.67316e-05	54.3407	GA	5.26008e-07	2.31568e-06
Clostridium_M	0.00347419	0.00761373	-2.19151	HC	2.15712e-05	5.1984e-05
Kluyvera	0.0033578	4.03487e-05	83.2194	GA	1.38537e-07	8.22607e-07
Agathobacter	0.00304828	0.0540031	-17.7159	HC	2.57528e-07	1.27586e-06
Klebsiella_A	0.00252905	8.13919e-05	31.0725	GA	2.36284e-05	5.605e-05
Actinomyces	0.00251027	0.000190321	13.1897	GA	4.66186e-11	2.80377e-09
Roseburia	0.00245533	0.0229406	-9.34318	HC	1.03462e-08	1.12676e-07
Citrobacter	0.00241498	0.000279319	8.64598	GA	2.23429e-06	7.45398e-06
Parabacteroides	0.00222892	0.00930188	-4.17327	HC	9.44051e-08	6.08543e-07
Clostridium_Q	0.00184199	0.00582154	-3.16047	HC	1.04236e-06	3.952e-06
CAG-83	0.00172705	0.00944117	-5.46666	HC	8.91827e-09	1.00629e-07
UBA9502	0.00161138	0.00386961	-2.40142	HC	5.69525e-05	0.000116254
Bacteroides_B	0.0015158	0.0238717	-15.7486	HC	1.80368e-06	6.30874e-06
CAG-81	0.0014932	0.00375623	-2.51556	HC	1.01874e-05	2.66826e-05
Bacteroides_A	0.00143323	0.054691	-38.1592	HC	6.59935e-09	7.942e-08
TM7x	0.00133217	8.95464e-05	14.8769	GA	8.91827e-09	1.00629e-07
Acetatifactor	0.00129718	0.00712954	-5.49618	HC	1.45175e-06	5.2345e-06
Lawsonibacter	0.00127512	0.00359425	-2.81876	HC	1.04236e-06	3.952e-06
Lachnospira	0.00112131	0.014643	-13.0589	HC	1.7803e-07	9.64463e-07
Alistipes	0.00100458	0.0177721	-17.6911	HC	2.27364e-10	8.1947e-09
Bilophila	0.00098985	0.00236573	-2.38999	HC	8.66368e-05	0.00016629
Eggerthellaceae_unknown	0.000958833	0.000250235	3.83172	GA	0.00571875	0.00770324
Gordonibacter	0.000922007	0.000276831	3.33057	GA	0.000328304	0.000561695
Citrobacter_A	0.000919334	3.09733e-05	29.6815	GA	7.43171e-07	3.04799e-06
ER4	0.000875424	0.00819596	-9.36227	HC	1.1987e-08	1.23771e-07
Oscillospiraceae_unknown	0.000800743	0.00267763	-3.34393	HC	3.24278e-08	2.72009e-07
Citrobacter_B	0.000794771	3.2518e-05	24.4409	GA	6.89769e-06	1.93093e-05
Megasphaera	0.000775859	0.00456954	-5.88965	HC	1.61878e-06	5.7903e-06
Anaerotignum	0.000764052	0.00178088	-2.33083	HC	0.00195335	0.0028665
Lactococcus	0.000754343	0.000242978	3.10457	GA	4.03254e-05	8.76404e-05
Oscillibacter	0.000747369	0.00462861	-6.19321	HC	4.80237e-12	7.38847e-10
Raoultella	0.000732591	7.57569e-05	9.6703	GA	2.15712e-05	5.1984e-05
Eubacterium_R	0.000676964	0.00194375	-2.87128	HC	0.00571875	0.00770324
Hungatella_A	0.000651519	0.00140927	-2.16305	HC	0.000353543	0.000599197
CAG-269	0.000598287	0.00252871	-4.22658	HC	0.000262163	0.000457202
Lancefieldella	0.00056855	3.69596e-05	15.383	GA	6.13932e-12	7.38847e-10
Lactobacillus_G	0.000565458	1.91484e-05	29.5302	GA	5.1898e-08	3.74718e-07
Sellimonas	0.000543547	0.000158444	3.43052	GA	0.00382145	0.00530593
CAG-103	0.000505779	0.00612078	-12.1017	HC	1.01874e-05	2.66826e-05
Proteus	0.000494064	2.04822e-05	24.1216	GA	1.79469e-05	4.48743e-05
Leuconostoc	0.000479194	5.56551e-05	8.61006	GA	7.43171e-07	3.04799e-06
Alistipes_A	0.000398018	0.00145368	-3.6523	HC	1.07387e-07	6.77667e-07
Metakosakonia	0.000396799	2.00107e-05	19.8293	GA	1.63554e-05	4.1693e-05
Granulicatella	0.000394061	0.00011978	3.28988	GA	0.000723333	0.00114028
Pantoea	0.0003494	1.11419e-05	31.3592	GA	3.399e-06	1.03143e-05
Gemella	0.000334937	6.94022e-05	4.82603	GA	0.000586261	0.000940623
Lactobacillus_F	0.00032927	5.66352e-05	5.81388	GA	3.33356e-06	1.03143e-05
Corynebacterium	0.000320429	4.81064e-05	6.66084	GA	5.26008e-07	2.31568e-06
GCA-900066575	0.00031122	0.000875989	-2.81469	HC	0.000120061	0.000221133
Solobacterium	0.000296659	0.000130569	2.27205	GA	0.0071423	0.00951428
CAG-177	0.000294114	0.00207104	-7.04162	HC	9.24993e-06	2.47352e-05
Propionibacteriaceae_unknown	0.000272642	3.06674e-05	8.89026	GA	0.0028133	0.00401424
Lachnospirales_unknown	0.000267664	0.000798523	-2.9833	HC	2.2792e-07	1.15927e-06
Angelakisella	0.000261163	0.000942755	-3.60983	HC	0.000775134	0.00120096
Ruminococcaceae_unknown	0.000256067	0.00116049	-4.53197	HC	1.84984e-08	1.805e-07
Prevotellamassilia	0.000254616	0.0109907	-43.1657	HC	3.77521e-11	2.72916e-09
CAG-170	0.00025348	0.0037048	-14.6158	HC	2.13236e-08	2.0235e-07
Aeromonas	0.000252181	3.62224e-06	69.62	GA	3.55222e-09	5.1262e-08
Salmonella	0.000251229	1.3447e-05	18.6829	GA	2.48402e-06	8.06559e-06
CAG-145	0.000249986	0.000759258	-3.0372	HC	2.15712e-05	5.1984e-05
Flavonifractor	0.000244885	0.0017525	-7.15641	HC	1.38537e-07	8.22607e-07
CAG-45	0.000230345	0.000818244	-3.55226	HC	3.399e-06	1.03143e-05
Finegoldia	0.000229368	7.2282e-06	31.7325	GA	7.27373e-08	4.95183e-07
Coprobacter	0.000225397	0.00102679	-4.55549	HC	1.57122e-07	8.85578e-07
Cronobacter	0.000210889	1.21694e-05	17.3295	GA	4.79754e-05	0.000100744
Butyricicoccaceae_unknown	0.000207828	0.000469741	-2.26024	HC	4.62197e-06	1.36707e-05
Coprobacillus	0.000194137	4.04107e-05	4.8041	GA	0.00604883	0.00808751
Clostridium_A	0.000193156	0.000982519	-5.08667	HC	0.000102093	0.000190962
Scardovia	0.000190882	9.64997e-06	19.7806	GA	3.12496e-07	1.50176e-06
UBA3818	0.000177549	0.000461709	-2.60045	HC	0.000102093	0.000190962
Anaeroglobus	0.00016967	9.47691e-06	17.9035	GA	0.00172018	0.00256605
Lactobacillus_C	0.000168963	2.03773e-06	82.9171	GA	2.8804e-08	2.66585e-07
Porphyromonas	0.000165749	5.36911e-05	3.08708	GA	0.0036022	0.00505991
Odoribacter	0.000165386	0.00196438	-11.8776	HC	2.58264e-09	4.04948e-08
Catenibacterium	0.000161673	0.000884393	-5.47025	HC	0.00339425	0.00478642
Paraprevotella	0.000161289	0.00357107	-22.1408	HC	3.95423e-10	1.09688e-08
Lactobacillus_D	0.000157502	5.6986e-06	27.6387	GA	4.10951e-07	1.90096e-06
UBA737	0.000152308	0.000395121	-2.59422	HC	0.00108841	0.00166489
Enterobacter_D	0.000148402	8.95686e-06	16.5686	GA	5.69525e-05	0.000116254
Providencia	0.000146459	4.62313e-06	31.6797	GA	8.66368e-05	0.00016629
Robinsoniella	0.000143737	4.79047e-05	3.00047	GA	1.79469e-05	4.48743e-05
Desulfovibrio	0.000135072	0.00179576	-13.2949	HC	0.000409427	0.000684274
UBA11774	0.000127417	0.000259473	-2.03642	HC	0.000629066	0.00100484
Peptococcaceae_unknown	0.000121361	0.00046346	-3.81886	HC	2.19688e-09	3.61e-08
Negativibacillus	0.000119139	0.000595825	-5.00108	HC	4.39964e-05	9.45476e-05
Enterococcus_C	0.000118191	1.4976e-06	78.9201	GA	5.69248e-09	7.60774e-08
Neobitarella	0.00011587	0.000934244	-8.06285	HC	2.48402e-06	8.06559e-06
KLE1796	0.000113249	5.55435e-06	20.3892	GA	2.48402e-06	8.06559e-06
CAG-603	0.000113169	0.000324046	-2.86338	HC	0.000586261	0.000940623
RIT-PI-d	0.000111571	4.87551e-06	22.884	GA	2.15712e-05	5.1984e-05
Phascolarctobacterium_A	0.000107853	0.00235862	-21.8689	HC	1.22031e-07	7.46475e-07
COE1	0.000105549	0.000339537	-3.21687	HC	8.3934e-06	2.27729e-05
Peptostreptococcus	0.000102165	1.55027e-05	6.59019	GA	1.7803e-07	9.64463e-07
CAG-776	0.000101539	2.71722e-05	3.73688	GA	0.000473287	0.000783746
Pluralibacter	9.69227e-05	5.04612e-06	19.2074	GA	8.81055e-05	0.000168276
Atlantibacter	9.4948e-05	3.51502e-06	27.0121	GA	3.63888e-06	1.09503e-05
Pseudescherichia	9.44632e-05	1.35837e-05	6.95417	GA	0.00382145	0.00530593
Bacteroidaceae_unknown	9.43317e-05	0.000379133	-4.01915	HC	0.00028271	0.000488317
Acutalibacter	9.30239e-05	0.000229625	-2.46845	HC	4.79754e-05	0.000100744
CAG-354	8.94486e-05	0.0002725	-3.04645	HC	0.00208029	0.00304042
Peptoniphilus_A	8.8776e-05	1.64312e-05	5.4029	GA	0.000328304	0.000561695
Nosocomiicoccus	8.79186e-05	3.40073e-08	2585.29	GA	4.56767e-05	9.76195e-05
Intestinimonas	8.60074e-05	0.000280203	-3.25789	HC	1.84984e-08	1.805e-07
CAG-279	8.50129e-05	0.00321232	-37.7863	HC	8.0301e-10	1.70519e-08
CAG-138_unknown	8.39463e-05	0.000295151	-3.51595	HC	1.35587e-05	3.50686e-05
Zag1	8.03463e-05	0.000215917	-2.68733	HC	6.20026e-05	0.000124344
Laribacter	7.96676e-05	1.02902e-06	77.4209	GA	5.55925e-07	2.41827e-06
Lachnoclostridium	7.96583e-05	1.17324e-05	6.78958	GA	0.000586261	0.000940623
Parasutterella	7.96053e-05	0.00280589	-35.2476	HC	4.88066e-08	3.59527e-07
F23-B02	7.74798e-05	0.000363079	-4.68611	HC	5.65766e-10	1.36217e-08
Holdemania	7.47636e-05	0.000428635	-5.73321	HC	9.44051e-08	6.08543e-07
Dechloromonas	6.98974e-05	9.26613e-06	7.54332	GA	0.0048221	0.00659386
UBA5446	6.82875e-05	0.000225563	-3.30314	HC	4.88066e-08	3.59527e-07
Butyricimonas	6.80281e-05	0.00121675	-17.886	HC	6.59935e-09	7.942e-08
Alloscardovia	6.71051e-05	6.45842e-06	10.3903	GA	0.00333034	0.00471471
CAG-510	6.57597e-05	0.000156607	-2.3815	HC	0.00172018	0.00256605
Slackia	6.54938e-05	4.34973e-06	15.057	GA	1.16554e-08	1.23771e-07
Bacteroides_F	6.46255e-05	0.000330799	-5.11871	HC	3.72044e-08	2.98427e-07
Butyricicoccus_A	6.21839e-05	0.000141046	-2.26821	HC	0.00455226	0.00624854
Dysgonomonas	6.18649e-05	4.11197e-06	15.0451	GA	3.38203e-05	7.53198e-05
RC9	6.17024e-05	0.00194035	-31.4469	HC	1.58178e-09	2.7161e-08
Victivallaceae_unknown	6.1476e-05	0.000145153	-2.36114	HC	6.2469e-06	1.79067e-05
Pygmaiobacter	6.02995e-05	0.000144945	-2.40375	HC	0.000102093	0.000190962
Leclercia	5.9837e-05	3.21596e-06	18.6063	GA	3.11231e-05	7.06107e-05
Vibrio	5.81393e-05	3.25479e-06	17.8627	GA	0.000409427	0.000684274
Butyrivibrio_A	5.73727e-05	0.000259041	-4.51507	HC	1.57122e-07	8.85578e-07
Nissabacter	5.63644e-05	3.74075e-06	15.0677	GA	0.00177213	0.00263267
NK3B98	5.41956e-05	0.000229544	-4.23547	HC	4.6799e-07	2.11185e-06
Enterococcus_G	5.40951e-05	3.82562e-06	14.1402	GA	6.58823e-05	0.000131436
Enteroscipio	5.34889e-05	9.24703e-06	5.78445	GA	0.000775134	0.00120096
Pseudomonas_E	5.337e-05	7.955e-06	6.70899	GA	0.000586261	0.000940623
CAG-485	5.32431e-05	0.00062446	-11.7285	HC	1.57036e-11	1.41693e-09
CAG-462	5.28119e-05	0.000161369	-3.05555	HC	0.00405251	0.00560519
Actinobaculum	5.2142e-05	9.00408e-06	5.79093	GA	0.00211191	0.00307419
An200	5.16516e-05	0.000172761	-3.34473	HC	1.16496e-06	4.36208e-06
Paenibacillus	5.11245e-05	4.65604e-06	10.9802	GA	0.000546129	0.00090024
Butyricicoccus	4.95466e-05	0.000129626	-2.61624	HC	2.8301e-05	6.5072e-05
CAG-382_unknown	4.90233e-05	0.000119206	-2.43162	HC	0.000242994	0.000425829
Christensenellaceae_unknown	4.43735e-05	0.000120989	-2.7266	HC	1.45175e-06	5.2345e-06
Arabia	4.397e-05	3.82157e-06	11.5057	GA	1.97717e-05	4.89575e-05
CAG-882	4.36036e-05	0.000130154	-2.98494	HC	2.58668e-05	6.07136e-05
Parascardovia	4.32275e-05	8.80795e-07	49.0778	GA	8.76671e-07	3.47909e-06
Enterobacter_A	4.2217e-05	3.40681e-06	12.3919	GA	0.000125632	0.000230219
Yersinia	4.13724e-05	5.41161e-06	7.64511	GA	0.0004403	0.000732481
Bacillus	3.99392e-05	1.05178e-06	37.9728	GA	5.14663e-06	1.5115e-05
CAG-841	3.90078e-05	0.000126965	-3.25487	HC	0.000586261	0.000940623
Mailhella	3.81423e-05	0.000106853	-2.80143	HC	7.9748e-05	0.000155523
Vagococcus	3.74977e-05	3.25804e-06	11.5093	GA	1.19237e-06	4.42876e-06
CAG-488	3.73856e-05	0.000415763	-11.121	HC	0.000674701	0.00107298
CAG-724	3.67454e-05	0.000119716	-3.25798	HC	0.000120061	0.000221133
Sutterella	3.59129e-05	0.00100075	-27.866	HC	8.29087e-08	5.54202e-07
CAG-495	3.57256e-05	0.000334126	-9.35256	HC	0.000409427	0.000684274
CAG-617	3.48516e-05	0.000265019	-7.60422	HC	0.00540471	0.00736264
Ralstonia	3.36771e-05	8.13304e-07	41.4077	GA	2.82412e-06	8.93e-06
Morganella	3.23126e-05	1.41585e-06	22.8221	GA	1.80368e-06	6.30874e-06
CAG-115	3.11016e-05	0.000393753	-12.6602	HC	6.20026e-05	0.000124344
UBA7102	3.05802e-05	0.00011264	-3.68342	HC	7.61133e-06	2.11324e-05
Peptoniphilus_C	3.04666e-05	5.08606e-06	5.99022	GA	4.17476e-06	1.24411e-05
UBA2882	2.91829e-05	7.79709e-05	-2.6718	HC	1.96816e-05	4.89575e-05
Christensenella	2.91529e-05	5.94033e-05	-2.03764	HC	0.00571875	0.00770324
CAG-727_unknown	2.79442e-05	0.000161119	-5.76575	HC	3.24278e-08	2.72009e-07
Varibaculum	2.7806e-05	6.84177e-06	4.06414	GA	6.89769e-06	1.93093e-05
UBA7185	2.69135e-05	8.08892e-05	-3.00553	HC	0.000242994	0.000425829
Muribaculaceae_unknown	2.66106e-05	0.000199567	-7.49952	HC	2.89122e-12	7.38847e-10
Oscillospirales_unknown	2.61329e-05	5.98882e-05	-2.29168	HC	0.000192944	0.000343117
Barnesiella	2.59951e-05	0.00122984	-47.3102	HC	1.88193e-10	7.54089e-09
Clostridioides	2.50697e-05	9.98564e-06	2.51057	GA	0.00028271	0.000488317
UBA1234	2.40601e-05	4.89775e-05	-2.03563	HC	0.00223782	0.0032444
Oxalobacter	2.36484e-05	0.000428673	-18.1269	HC	6.59935e-09	7.942e-08
Phil1	2.30776e-05	0.000150777	-6.53347	HC	7.43171e-07	3.04799e-06
UBA1381_unknown	2.29468e-05	0.00015372	-6.69899	HC	4.88066e-08	3.59527e-07
UBA738	2.26862e-05	0.000418345	-18.4405	HC	4.16017e-07	1.90096e-06
Pantoea_B	2.25222e-05	7.84053e-07	28.7253	GA	5.59411e-05	0.000115976
CAG-272	2.20728e-05	8.84475e-05	-4.00709	HC	9.40719e-05	0.00017879
Clostridium_E	2.16736e-05	0.000100239	-4.62492	HC	2.8301e-05	6.5072e-05
Cutibacterium	2.13331e-05	5.83973e-06	3.6531	GA	8.97187e-06	2.41654e-05
CAG-492	2.08784e-05	0.000231681	-11.0967	HC	4.79754e-05	0.000100744
Saccharimonadaceae_unknown	2.08733e-05	4.96644e-06	4.20287	GA	0.00266599	0.00381914
UBA5905	2.0603e-05	5.85008e-05	-2.83944	HC	3.64414e-05	7.96388e-05
Libanicoccus	2.00299e-05	6.78288e-05	-3.38638	HC	0.00101783	0.00156356
Chryseobacterium_B	1.98638e-05	1.68933e-06	11.7584	GA	0.000144555	0.000262233
Lawsonella	1.97653e-05	5.78109e-06	3.41896	GA	0.00193567	0.00286384
CAG-273	1.97638e-05	0.000124777	-6.3134	HC	4.39964e-05	9.45476e-05
Olsenella_B	1.91089e-05	0.000112055	-5.864	HC	0.0001301	0.000237203
CAG-390	1.74627e-05	5.26005e-05	-3.01217	HC	7.62681e-05	0.000149697
CAG-877	1.74393e-05	0.000269962	-15.48	HC	2.8301e-05	6.5072e-05
UBA7173	1.73718e-05	0.000143364	-8.2527	HC	5.58089e-08	3.94976e-07
NC2004	1.67883e-05	3.63199e-05	-2.1634	HC	0.00235665	0.00338944
Mahellia_unknown	1.60958e-05	5.78009e-05	-3.59106	HC	3.399e-06	1.03143e-05
CAG-964	1.54114e-05	6.18518e-05	-4.01339	HC	0.000723333	0.00114028
RUG806	1.49121e-05	3.7838e-05	-2.5374	HC	0.00195335	0.0028665
Staphylococcus	1.46746e-05	6.6458e-06	2.2081	GA	0.00235665	0.00338944
UBA4644	1.43739e-05	6.25457e-05	-4.35133	HC	2.2792e-07	1.15927e-06
UBA1394	1.36961e-05	3.99582e-05	-2.9175	HC	7.33688e-05	0.00014559
Paramuribaculum	1.32617e-05	0.000157688	-11.8905	HC	3.24278e-08	2.72009e-07
UBA11517	1.29694e-05	3.18436e-05	-2.45528	HC	0.00124302	0.00187754
Ezakiella	1.23537e-05	6.29331e-05	-5.09426	HC	1.01874e-05	2.66826e-05
CAG-1024	1.21199e-05	2.95253e-05	-2.43611	HC	6.62848e-07	2.8158e-06
Phocea	1.19889e-05	0.000131965	-11.0073	HC	1.30097e-06	4.78878e-06
CAG-1031	1.19471e-05	0.000158065	-13.2304	HC	9.53942e-10	1.9133e-08
CAG-475	1.16855e-05	5.43727e-05	-4.65299	HC	2.58668e-05	6.07136e-05
QALR01	1.15466e-05	3.7818e-05	-3.27525	HC	0.000192944	0.000343117
UBA9506_unknown	1.13243e-05	2.95307e-05	-2.60773	HC	1.63554e-05	4.1693e-05
Haemophilus_A	1.12405e-05	4.11962e-05	-3.66497	HC	0.000586261	0.000940623
Ruminococcus_F	1.08759e-05	3.42504e-05	-3.1492	HC	0.000110741	0.00020607
CAG-194	1.08286e-05	5.00836e-05	-4.62513	HC	0.000165047	0.000296428
UBA2821	1.05307e-05	3.00917e-05	-2.8575	HC	0.00604883	0.00808751
UBA1822	1.03235e-05	2.99798e-05	-2.90403	HC	2.36284e-05	5.605e-05
Bacteroides_C	1.02518e-05	0.00012813	-12.4984	HC	1.33879e-09	2.4187e-08
UBA2856	9.70609e-06	3.67246e-05	-3.78367	HC	5.65766e-10	1.36217e-08
Allisonella	9.18602e-06	0.000303538	-33.0435	HC	1.79287e-07	9.64463e-07
QALS01	8.48965e-06	2.68604e-05	-3.1639	HC	2.23429e-06	7.45398e-06
CAG-448	8.1532e-06	3.35463e-05	-4.11449	HC	1.57122e-07	8.85578e-07
UBA1234_unknown	7.57441e-06	0.000148669	-19.6278	HC	1.14062e-05	2.96072e-05
Muribaculum	7.45325e-06	8.39832e-05	-11.268	HC	3.55222e-09	5.1262e-08
CAG-831	7.18215e-06	0.000145074	-20.1992	HC	1.28006e-10	5.776e-09
UBA644	7.07166e-06	0.000169508	-23.97	HC	0.000749625	0.00117659
Treponema_D	6.94752e-06	1.43965e-05	-2.07218	HC	0.00132756	0.00199687
Anaerotignaceae_unknown	6.27855e-06	0.000109595	-17.4554	HC	8.27713e-06	2.26445e-05
UBA6382	6.27318e-06	4.90808e-05	-7.82391	HC	6.89769e-06	1.93093e-05
CAG-552_unknown	6.06468e-06	2.19917e-05	-3.62619	HC	5.66033e-05	0.000116254
QAMX01	5.99094e-06	2.41415e-05	-4.02966	HC	9.20079e-07	3.57118e-06
CAG-313	5.89069e-06	4.01678e-05	-6.81886	HC	8.66368e-05	0.00016629
CAG-557	5.30902e-06	2.51287e-05	-4.73321	HC	7.62681e-05	0.000149697
K10	5.16039e-06	3.42299e-05	-6.63321	HC	5.90722e-07	2.53989e-06
UBA1232	5.14311e-06	5.80334e-05	-11.2837	HC	2.23429e-06	7.45398e-06
CAG-631_unknown	4.90904e-06	1.5219e-05	-3.1002	HC	0.00455226	0.00624854
UBA11471	4.85207e-06	0.000122631	-25.274	HC	8.61764e-11	4.44546e-09
UBA5394	4.17639e-06	2.41792e-05	-5.78948	HC	4.16543e-09	5.78988e-08
Duncaniella	4.04153e-06	3.78095e-05	-9.35525	HC	2.06205e-07	1.09362e-06
UBA4068_unknown	4.02897e-06	3.93404e-05	-9.76438	HC	8.38607e-07	3.36532e-06
PeH17	3.86163e-06	0.000205628	-53.2491	HC	3.13296e-05	7.06206e-05
DTU023_unknown	3.8462e-06	2.94424e-05	-7.65493	HC	8.38607e-07	3.36532e-06
CAG-582	3.74007e-06	3.20028e-05	-8.55673	HC	3.06379e-06	9.60574e-06
UBA1731	3.46174e-06	3.26254e-05	-9.42456	HC	3.01624e-05	6.90013e-05
UBA6398	3.34751e-06	5.50974e-05	-16.4592	HC	3.12012e-07	1.50176e-06
51-20	2.98194e-06	6.37131e-05	-21.3663	HC	0.00315829	0.00448875
F0040	2.71167e-06	2.25886e-05	-8.33015	HC	5.22857e-05	0.000109135
CAG-349	2.48109e-06	4.6585e-05	-18.776	HC	0.00112675	0.00171627
C941	1.5608e-06	3.85197e-05	-24.6794	HC	3.50939e-05	7.77368e-05
UBA1829	1.51533e-06	1.88481e-05	-12.4383	HC	3.33993e-05	7.48907e-05
F082	1.26404e-06	2.57991e-05	-20.4101	HC	2.59491e-06	8.34813e-06
Rikenellaceae_unknown	1.25996e-06	5.05925e-05	-40.1541	HC	3.34045e-08	2.74032e-07
UBA10281	1.1907e-06	3.66759e-05	-30.8018	HC	0.00122879	0.00186383
CAG-631	9.79202e-07	2.46273e-05	-25.1504	HC	5.89148e-05	0.000119454
Tidjanibacter	9.75615e-07	0.00021091	-216.182	HC	8.96214e-07	3.51583e-06
43-108	7.95604e-07	3.26823e-05	-41.0786	HC	3.54178e-05	7.79232e-05
UBA1820	7.36557e-07	3.47288e-05	-47.1501	HC	2.26277e-07	1.15927e-06
Turicimonas	5.78453e-07	2.33912e-05	-40.4376	HC	7.89422e-06	2.17427e-05
Helicobacteraceae_unknown	4.07341e-07	3.40899e-05	-83.6888	HC	2.16493e-06	7.42629e-06

## Sheet: Table S3
Table S3| Comparison of the gut bacteriome between GA patients and healthy controls at the species level.
Species name	Avg. relative abundance in GA	Avg. relative abundance in HC	Fold change	Enriched in	Wilcoxon P-value	q value
43-108 sp001915545 GENOME253072	7.95604e-07	3.26823e-05	-41.0786	HC	3.54178e-05	9.24417e-05
Absiella GENOME140045	0.000339112	0.000101619	3.33708	GA	3.69402e-05	9.48784e-05
Absiella sp000163515 GENOME096253	0.000382834	0.00011012	3.47653	GA	0.0015124	0.00281245
Acetatifactor GENOME009549	5.48422e-06	1.60185e-05	-2.92084	HC	3.09466e-05	8.23255e-05
Acetatifactor GENOME017938	1.85871e-05	9.19302e-05	-4.94592	HC	0.000262163	0.000554124
Acetatifactor GENOME113180	2.0288e-05	4.63204e-05	-2.28314	HC	6.2469e-06	2.05102e-05
Acetatifactor GENOME117621	3.83943e-05	0.000221939	-5.78052	HC	1.12129e-05	3.36915e-05
Acetatifactor GENOME139744	2.00454e-05	0.000109925	-5.48379	HC	3.399e-06	1.19912e-05
Acetatifactor GENOME238979	8.86377e-06	1.96128e-05	-2.21269	HC	0.000152538	0.000339568
Acetatifactor sp003447295 GENOME261061	0.000102734	0.00100262	-9.75937	HC	5.22857e-05	0.000129938
Acetatifactor sp900066365 GENOME000166	0.000289483	0.00201994	-6.97776	HC	1.61878e-06	6.44151e-06
Acetatifactor sp900066565 GENOME001297	0.000681548	0.00337254	-4.94835	HC	1.38537e-07	8.94752e-07
Actinobaculum massiliense GENOME225024	5.2142e-05	9.00408e-06	5.79093	GA	0.00211191	0.00384953
Actinomyces graevenitzii GENOME185247	0.000622946	3.55216e-05	17.5371	GA	4.26361e-08	3.69064e-07
Actinomyces graevenitzii GENOME194590	0.000284277	1.64017e-05	17.3322	GA	1.48388e-07	9.39545e-07
Actinomyces sp900323545 GENOME000568	0.000260654	2.40862e-05	10.8217	GA	1.96622e-11	2.78982e-09
Actinomyces urogenitalis GENOME177196	2.87772e-05	2.69281e-06	10.6867	GA	1.05275e-08	1.41099e-07
Actinomyces viscosus GENOME185251	0.00131362	0.000111618	11.7688	GA	9.53942e-10	2.34175e-08
Acutalibacter GENOME078848	3.38733e-05	0.000109103	-3.22091	HC	1.61878e-06	6.44151e-06
Acutalibacter timonensis GENOME096546	1.15693e-05	3.17906e-05	-2.74785	HC	0.000830288	0.00160059
Acutalibacteraceae GENOME013723	5.09323e-06	2.90523e-05	-5.7041	HC	1.42523e-06	5.87985e-06
Acutalibacteraceae GENOME047877	4.90358e-06	1.73815e-05	-3.54465	HC	3.64414e-05	9.46503e-05
Acutalibacteraceae GENOME047960	1.09905e-05	0.000122141	-11.1134	HC	1.28006e-10	7.60155e-09
Acutalibacteraceae GENOME092402	2.83245e-05	5.35884e-06	5.28556	GA	5.66033e-05	0.000139174
Acutalibacteraceae GENOME158963	1.84125e-05	6.21458e-05	-3.37519	HC	0.000586261	0.00116885
Acutalibacteraceae GENOME208951	5.08252e-05	0.000128593	-2.53011	HC	8.66368e-05	0.000202838
Acutalibacteraceae GENOME213434	6.8917e-06	3.29727e-05	-4.7844	HC	0.000830288	0.00160059
Acutalibacteraceae GENOME218853	4.29681e-06	1.95228e-05	-4.54355	HC	1.78998e-07	1.08759e-06
Acutalibacteraceae GENOME237487	2.88392e-05	0.000195678	-6.78514	HC	9.24993e-06	2.90106e-05
Acutalibacteraceae GENOME249859	3.83728e-06	0.00023661	-61.6608	HC	5.06635e-06	1.7095e-05
Acutalibacteraceae GENOME256520	1.84426e-06	2.39075e-05	-12.9632	HC	0.00159226	0.00295202
Acutalibacteraceae GENOME274692	5.99092e-06	2.05805e-05	-3.43528	HC	0.000177732	0.000387683
Acutalibacteraceae GENOME278232	2.53762e-06	4.22175e-05	-16.6367	HC	1.18681e-06	5.09486e-06
Aeromonas hydrophila GENOME147138	6.64681e-05	1.21723e-06	54.6062	GA	3.75204e-07	1.9953e-06
Aeromonas veronii GENOME147152	0.000173773	1.30002e-06	133.67	GA	1.2179e-07	8.05025e-07
Agathobacter faecis GENOME239728	0.000827772	0.0132394	-15.994	HC	4.03254e-05	0.000102334
Agathobacter GENOME013049	1.11472e-05	7.60005e-05	-6.8179	HC	1.45175e-06	5.87985e-06
Agathobacter GENOME015416	2.49318e-05	0.000211474	-8.48209	HC	2.9072e-07	1.59444e-06
Agathobacter GENOME100192	3.55881e-05	0.00140775	-39.5567	HC	0.00195335	0.00357112
Agathobacter GENOME157463	0.000247573	0.00507244	-20.4887	HC	1.4896e-05	4.38894e-05
Agathobacter GENOME272761	3.18302e-05	0.000259546	-8.15408	HC	1.45175e-06	5.87985e-06
Agathobacter GENOME273433	8.45697e-06	0.00013627	-16.1134	HC	2.7597e-06	1.00817e-05
Agathobacter rectalis GENOME143712	0.00142275	0.0320995	-22.5615	HC	8.3934e-06	2.65395e-05
Agathobacter sp000434275 GENOME000629	0.000237196	0.000816198	-3.44103	HC	0.000152538	0.000339568
Agathobaculum desmolans GENOME175345	0.00025926	1.95544e-05	13.2584	GA	5.69525e-05	0.000139174
Agathobaculum GENOME082932	0.000104815	0.00108035	-10.3072	HC	2.15712e-05	5.99783e-05
Agathobaculum GENOME140268	0.000780995	0.00382231	-4.89415	HC	0.000723333	0.00142271
Alistipes finegoldii GENOME111543	0.00014983	0.000713499	-4.76207	HC	1.45175e-06	5.87985e-06
Alistipes GENOME000608	1.00151e-05	0.000251985	-25.1604	HC	1.55409e-10	8.39279e-09
Alistipes GENOME009480	1.18604e-06	2.23178e-05	-18.817	HC	3.27895e-07	1.77082e-06
Alistipes GENOME121220	1.662e-06	2.517e-05	-15.1444	HC	5.79866e-07	2.78794e-06
Alistipes GENOME152999	5.65013e-07	2.19325e-05	-38.8176	HC	3.97912e-08	3.57423e-07
Alistipes GENOME195293	1.02618e-05	3.25167e-05	-3.16871	HC	6.55448e-05	0.000157766
Alistipes GENOME218891	1.36833e-05	0.000146191	-10.6839	HC	1.33879e-09	2.83556e-08
Alistipes GENOME237839	3.13856e-06	1.95068e-05	-6.21519	HC	1.07387e-07	7.32294e-07
Alistipes GENOME251243	6.61754e-06	2.62661e-05	-3.96916	HC	2.49207e-05	6.83173e-05
Alistipes GENOME251543	3.88908e-07	2.02732e-05	-52.1285	HC	8.37094e-05	0.000197301
Alistipes obesi GENOME096286	5.10384e-05	0.000986046	-19.3197	HC	2.74027e-10	1.1731e-08
Alistipes onderdonkii GENOME000285	3.76805e-05	0.00258412	-68.5797	HC	8.0156e-08	6.02646e-07
Alistipes putredinis GENOME095971	0.00039527	0.00941019	-23.807	HC	6.37472e-08	4.94817e-07
Alistipes senegalensis GENOME096292	1.37272e-05	0.000262594	-19.1295	HC	6.74702e-10	1.91181e-08
Alistipes shahii GENOME000008	0.000165878	0.00250573	-15.1059	HC	7.67694e-09	1.11765e-07
Alistipes sp000434235 GENOME253356	4.38941e-06	0.000104452	-23.7965	HC	3.77521e-11	4.9707e-09
Alistipes sp001941065 GENOME010023	3.63033e-06	7.27768e-05	-20.0469	HC	4.04435e-08	3.6105e-07
Alistipes sp002161445 GENOME252977	2.371e-05	6.49633e-05	-2.73991	HC	4.23388e-05	0.000107117
Alistipes sp900021155 GENOME251627	4.28324e-07	2.79168e-05	-65.1768	HC	1.79668e-07	1.09007e-06
Alistipes sp900083545 GENOME096556	5.24669e-06	0.000103355	-19.6991	HC	4.73487e-10	1.61258e-08
Alistipes sp900290115 GENOME282385	6.02521e-06	0.000174123	-28.8991	HC	1.03462e-08	1.39429e-07
Alistipes timonensis GENOME096573	1.29013e-05	2.82173e-05	-2.18717	HC	9.52231e-08	6.71507e-07
Alistipes_A GENOME195281	5.02084e-06	5.09882e-05	-10.1553	HC	1.22869e-07	8.08725e-07
Alistipes_A GENOME256509	7.3104e-07	1.95902e-05	-26.7977	HC	1.95882e-07	1.17313e-06
Alistipes_A GENOME276270	5.58975e-07	0.000254126	-454.629	HC	8.83073e-05	0.000206295
Alistipes_A ihumii GENOME096301	6.06815e-06	0.000343174	-56.5533	HC	1.25083e-06	5.32697e-06
Alistipes_A ihumii GENOME255109	7.8953e-07	3.69589e-05	-46.8113	HC	2.40899e-06	8.9814e-06
Alistipes_A indistinctus GENOME096222	2.68995e-05	7.52422e-05	-2.79716	HC	1.30906e-05	3.91511e-05
Allisonella histaminiformans GENOME192289	9.18602e-06	0.000303538	-33.0435	HC	1.79287e-07	1.08759e-06
Alloscardovia omnicolens GENOME207408	6.71051e-05	6.45842e-06	10.3903	GA	0.00333034	0.00582809
An200 GENOME105900	8.77052e-06	6.84289e-05	-7.80215	HC	1.74941e-08	2.05172e-07
An200 GENOME246326	9.36532e-06	2.57286e-05	-2.74722	HC	0.00022512	0.000478575
Anaerococcus GENOME027317	6.48833e-07	1.96854e-05	-30.3397	HC	0.00260818	0.00466634
Anaerococcus GENOME177322	2.22607e-05	4.87826e-06	4.56325	GA	0.00177572	0.00327238
Anaerococcus sp002359915 GENOME140047	2.93928e-05	9.47116e-06	3.10339	GA	0.000165047	0.000362159
Anaeroglobus micronuciformis GENOME263950	0.000159372	2.23611e-06	71.272	GA	6.06236e-05	0.000147768
Anaerostipes caccae GENOME000327	0.000265571	3.2201e-05	8.2473	GA	0.000830288	0.00160059
Anaerostipes sp900066705 GENOME000250	0.00185532	0.000159902	11.6028	GA	0.00319708	0.00560022
Anaerotignaceae GENOME083297	6.27855e-06	0.000109595	-17.4554	HC	8.27713e-06	2.63728e-05
Anaerotignum sp000436415 GENOME000967	0.000480505	0.00161427	-3.35953	HC	5.22857e-05	0.000129938
Anaerotruncus sp900199635 GENOME285134	0.000154262	7.27315e-06	21.2098	GA	0.000152538	0.000339568
Anaerovoracaceae GENOME091217	4.9804e-06	2.34497e-05	-4.70839	HC	0.00161327	0.00298496
Anaerovoracaceae GENOME255270	4.08413e-06	0.00013325	-32.6263	HC	0.00373214	0.00644547
Angelakisella GENOME128124	1.48751e-05	3.97032e-05	-2.66911	HC	4.09081e-07	2.13926e-06
Angelakisella GENOME222558	4.14226e-05	0.000185723	-4.48363	HC	2.58668e-05	7.05354e-05
Angelakisella GENOME256593	0.00012937	0.00062715	-4.84773	HC	1.30655e-06	5.45636e-06
Arabia massiliensis GENOME142597	4.397e-05	3.82157e-06	11.5057	GA	1.97717e-05	5.62528e-05
Atlantibacter hermannii GENOME095296	9.4948e-05	3.51502e-06	27.0121	GA	3.63888e-06	1.28131e-05
Bacillus subtilis GENOME000031	3.38207e-05	4.87264e-07	69.4094	GA	1.1057e-07	7.54063e-07
Bacteroidaceae GENOME140283	1.16274e-06	7.94056e-05	-68.2921	HC	1.57122e-07	9.73189e-07
Bacteroidaceae GENOME214946	3.77765e-06	7.68092e-05	-20.3325	HC	2.10017e-06	8.00435e-06
Bacteroidaceae GENOME237056	1.01993e-06	3.48811e-05	-34.1996	HC	6.13932e-12	1.79958e-09
Bacteroides acidifaciens GENOME000221	2.15757e-05	0.000400277	-18.5522	HC	1.86572e-09	3.49604e-08
Bacteroides bouchesdurhonensis GENOME000513	1.78541e-05	0.000247632	-13.8697	HC	1.33879e-09	2.83556e-08
Bacteroides caccae GENOME147854	0.000674848	0.00265979	-3.94131	HC	1.4896e-05	4.38894e-05
Bacteroides cellulosilyticus GENOME143232	2.49062e-05	0.0015245	-61.2097	HC	9.53942e-10	2.34175e-08
Bacteroides clarus GENOME000554	2.57946e-05	0.00305421	-118.405	HC	9.44051e-08	6.68425e-07
Bacteroides congonensis GENOME022484	1.77918e-05	0.000186656	-10.4911	HC	1.61878e-06	6.44151e-06
Bacteroides cutis GENOME140330	1.75503e-05	0.000243107	-13.852	HC	1.84984e-08	2.05172e-07
Bacteroides eggerthii GENOME095991	4.29836e-05	0.000841491	-19.577	HC	1.03462e-08	1.39429e-07
Bacteroides finegoldii GENOME000122	7.85147e-05	0.0043954	-55.9819	HC	1.07387e-07	7.32294e-07
Bacteroides fluxus GENOME096185	4.6358e-05	0.000886014	-19.1124	HC	4.16017e-07	2.13926e-06
Bacteroides fragilis_A GENOME001418	0.000122028	0.000351519	-2.88064	HC	0.0036022	0.00622691
Bacteroides gallinarum GENOME101636	3.46306e-06	9.97448e-05	-28.8025	HC	7.43171e-07	3.3858e-06
Bacteroides GENOME000035	4.6385e-05	0.000749855	-16.1659	HC	1.1987e-08	1.51315e-07
Bacteroides GENOME108993	5.35023e-06	7.74612e-05	-14.4781	HC	1.1987e-08	1.51315e-07
Bacteroides GENOME110705	1.16838e-05	0.000106744	-9.13609	HC	1.90188e-05	5.47402e-05
Bacteroides GENOME118228	4.16049e-05	0.000579525	-13.9293	HC	2.58264e-09	4.61144e-08
Bacteroides GENOME149381	3.28168e-06	2.87653e-05	-8.76541	HC	3.50939e-05	9.17885e-05
Bacteroides GENOME152489	1.09057e-05	0.000129343	-11.8601	HC	4.16017e-07	2.13926e-06
Bacteroides GENOME159262	4.33562e-05	0.000360185	-8.30757	HC	1.30097e-06	5.42698e-06
Bacteroides GENOME217674	2.72303e-05	0.000290238	-10.6586	HC	2.82321e-08	2.80628e-07
Bacteroides GENOME246421	4.61305e-06	6.71245e-05	-14.551	HC	5.26008e-07	2.56861e-06
Bacteroides GENOME253287	7.33844e-05	0.0011265	-15.3506	HC	2.0082e-06	7.6772e-06
Bacteroides GENOME256155	1.76097e-06	5.94919e-05	-33.7836	HC	1.4884e-06	6.02877e-06
Bacteroides GENOME258847	3.48441e-06	4.63665e-05	-13.3068	HC	1.38537e-07	8.94752e-07
Bacteroides GENOME258883	4.78707e-06	7.31519e-05	-15.2811	HC	1.76904e-06	6.97767e-06
Bacteroides intestinalis GENOME143484	2.42475e-05	0.000971771	-40.0771	HC	1.22031e-07	8.05025e-07
Bacteroides intestinalis_A GENOME001255	2.94742e-05	0.000582629	-19.7674	HC	8.32553e-07	3.73115e-06
Bacteroides massiliensis GENOME254013	1.03575e-05	0.000106582	-10.2903	HC	8.3934e-06	2.65395e-05
Bacteroides neonati GENOME096415	4.28041e-06	5.56421e-05	-12.9992	HC	2.58264e-09	4.61144e-08
Bacteroides nordii GENOME001745	1.3367e-05	0.000898591	-67.2246	HC	5.58089e-08	4.52545e-07
Bacteroides oleiciplenus GENOME096294	2.16287e-05	0.000348787	-16.1261	HC	8.91827e-09	1.24407e-07
Bacteroides ovatus GENOME096203	0.000259514	0.0041761	-16.092	HC	4.88066e-08	4.06519e-07
Bacteroides pyogenes GENOME029877	5.76201e-06	4.16473e-05	-7.22791	HC	2.23429e-06	8.37843e-06
Bacteroides salyersiae GENOME096366	2.81571e-05	0.000756194	-26.8562	HC	9.44051e-08	6.68425e-07
Bacteroides sp002491635 GENOME000231	0.000104964	0.00103323	-9.84372	HC	1.45175e-06	5.87985e-06
Bacteroides sp003545565 GENOME001341	2.87099e-05	0.000526042	-18.3226	HC	1.58178e-09	3.19646e-08
Bacteroides stercorirosoris GENOME140076	1.95415e-05	0.000483498	-24.7421	HC	3.95423e-10	1.39845e-08
Bacteroides stercoris GENOME239662	0.000304381	0.0116445	-38.2564	HC	2.0153e-07	1.17313e-06
Bacteroides thetaiotaomicron GENOME001120	0.000207199	0.00240521	-11.6082	HC	1.04236e-06	4.50504e-06
Bacteroides togonis GENOME020577	8.8771e-06	0.000166086	-18.7095	HC	3.24278e-08	3.07466e-07
Bacteroides uniformis GENOME096083	0.00131359	0.0152155	-11.5831	HC	1.45175e-06	5.87985e-06
Bacteroides xylanisolvens GENOME096080	0.000224902	0.0032771	-14.5712	HC	4.26361e-08	3.69064e-07
Bacteroides_A barnesiae GENOME205656	6.68497e-06	0.000147251	-22.0272	HC	9.53942e-10	2.34175e-08
Bacteroides_A coprocola GENOME095979	0.000582036	0.010989	-18.8803	HC	4.03254e-05	0.000102334
Bacteroides_A coprophilus GENOME001778	4.19008e-05	0.00445342	-106.285	HC	5.26008e-07	2.56861e-06
Bacteroides_A GENOME029301	3.33107e-06	6.85671e-05	-20.5841	HC	4.29884e-06	1.47143e-05
Bacteroides_A GENOME044788	3.4613e-06	0.000139107	-40.1892	HC	0.000240129	0.000509893
Bacteroides_A GENOME069692	5.80781e-05	0.000244065	-4.20236	HC	4.15633e-09	6.60221e-08
Bacteroides_A GENOME097844	1.49182e-05	0.000294679	-19.7531	HC	2.57528e-07	1.43498e-06
Bacteroides_A GENOME109102	2.20657e-06	5.52022e-05	-25.0172	HC	3.35729e-05	8.85147e-05
Bacteroides_A GENOME109512	2.73714e-05	0.000234865	-8.58066	HC	1.01874e-05	3.14017e-05
Bacteroides_A GENOME115210	7.59232e-06	8.75255e-05	-11.5282	HC	2.0153e-07	1.17313e-06
Bacteroides_A GENOME115419	2.41263e-06	2.71799e-05	-11.2657	HC	4.03254e-05	0.000102334
Bacteroides_A GENOME150050	2.91997e-06	0.000331293	-113.458	HC	1.86572e-09	3.49604e-08
Bacteroides_A GENOME155679	2.44472e-06	0.000101132	-41.3676	HC	7.34039e-07	3.3858e-06
Bacteroides_A GENOME182311	1.60879e-06	4.65919e-05	-28.9609	HC	2.28731e-06	8.58633e-06
Bacteroides_A GENOME209325	6.22568e-05	0.000386433	-6.20708	HC	1.7803e-07	1.08759e-06
Bacteroides_A GENOME258758	2.26549e-05	0.000160814	-7.09839	HC	4.17476e-06	1.4296e-05
Bacteroides_A GENOME284447	1.07327e-05	0.000191135	-17.8087	HC	1.1987e-08	1.51315e-07
Bacteroides_A ilei GENOME106027	4.30663e-06	9.42e-05	-21.8733	HC	4.88066e-08	4.06519e-07
Bacteroides_A mediterraneensis GENOME276949	1.0789e-05	0.000268931	-24.9264	HC	1.33879e-09	2.83556e-08
Bacteroides_A plebeius GENOME096174	0.000175659	0.00767377	-43.6857	HC	4.88066e-08	4.06519e-07
Bacteroides_A plebeius_A GENOME239725	0.000261107	0.0272276	-104.278	HC	1.4896e-05	4.38894e-05
Bacteroides_A sp000432735 GENOME111729	4.63681e-06	6.22346e-05	-13.4219	HC	7.03031e-06	2.26659e-05
Bacteroides_A sp000434735 GENOME117619	2.91232e-06	8.74243e-05	-30.0187	HC	4.30035e-07	2.2051e-06
Bacteroides_A sp000436795 GENOME205964	4.99773e-05	0.000735578	-14.7182	HC	1.05176e-10	7.43481e-09
Bacteroides_A sp002161565 GENOME109620	4.45721e-06	0.000104127	-23.3615	HC	1.03462e-08	1.39429e-07
Bacteroides_A sp002161765 GENOME183079	1.92749e-06	2.58696e-05	-13.4214	HC	6.43983e-07	3.07628e-06
Bacteroides_A sp900066445 GENOME000187	2.99493e-06	4.72912e-05	-15.7904	HC	8.91827e-09	1.24407e-07
Bacteroides_A sp900066455 GENOME000189	1.41843e-05	0.00031936	-22.515	HC	9.53942e-10	2.34175e-08
Bacteroides_B dorei GENOME143505	0.00119771	0.0172247	-14.3814	HC	6.89769e-06	2.2325e-05
Bacteroides_B GENOME149380	2.2643e-06	3.24185e-05	-14.3172	HC	1.16496e-06	4.98963e-06
Bacteroides_B massiliensis GENOME001488	0.000134218	0.00365861	-27.2588	HC	3.72044e-08	3.37366e-07
Bacteroides_B sartorii GENOME102353	0.000164109	0.00274199	-16.7084	HC	2.0082e-06	7.6772e-06
Bacteroides_B sp002493165 GENOME133541	1.75058e-05	0.000214035	-12.2265	HC	2.58668e-05	7.05354e-05
Bacteroides_C GENOME046227	1.02518e-05	0.00012813	-12.4984	HC	1.33879e-09	2.83556e-08
Bacteroides_F pectinophilus GENOME095992	6.46255e-05	0.000330799	-5.11871	HC	3.72044e-08	3.37366e-07
Barnesiella intestinihominis GENOME000682	1.89553e-05	0.0011343	-59.8407	HC	1.05176e-10	7.43481e-09
Barnesiella sp003150885 GENOME000578	4.71383e-06	7.98185e-05	-16.9328	HC	1.55781e-07	9.73189e-07
Bifidobacterium breve GENOME143483	0.00468952	0.000624845	7.50509	GA	0.00604883	0.00997394
Bifidobacterium dentium GENOME096132	0.00105316	1.94057e-05	54.2704	GA	0.000152538	0.000339568
Bifidobacterium infantis GENOME095938	0.0326835	0.00382252	8.55024	GA	0.00510604	0.00856903
Bifidobacterium pseudolongum_A GENOME142015	4.44987e-05	3.47209e-06	12.8161	GA	6.11164e-05	0.00014864
Bifidobacterium scardovii GENOME231685	0.000733983	0.00010996	6.67502	GA	0.00339425	0.00592305
Bilophila GENOME099050	1.77598e-05	3.89304e-05	-2.19205	HC	0.000328304	0.000682176
Bilophila GENOME274466	1.43382e-05	5.91265e-05	-4.12371	HC	9.72212e-06	3.02784e-05
Bilophila wadsworthia GENOME096166	0.000948667	0.00224704	-2.36863	HC	0.000353543	0.000731318
Blautia GENOME045630	0.000175847	4.53445e-05	3.87802	GA	0.000353543	0.000731318
Blautia GENOME061059	0.000995034	2.50022e-05	39.7979	GA	6.74645e-05	0.000160552
Blautia GENOME071857	0.000299854	0.00010104	2.96767	GA	0.000629066	0.00124662
Blautia GENOME161370	0.000143781	3.63425e-05	3.95628	GA	0.000304726	0.000637501
Blautia GENOME225869	0.00218637	0.000160355	13.6345	GA	0.00195335	0.00357112
Blautia hansenii GENOME103765	0.00330916	0.000150642	21.967	GA	0.00132756	0.00247873
Blautia hominis GENOME143127	0.000135612	2.86843e-06	47.2774	GA	0.000165047	0.000362159
Blautia producta GENOME103705	5.58557e-05	1.79226e-05	3.1165	GA	0.00510604	0.00856903
Blautia sp000432195 GENOME000583	0.000537144	8.64611e-05	6.21255	GA	0.00319708	0.00560022
Blautia sp001304935 GENOME000594	0.000153784	3.602e-05	4.26941	GA	0.00510604	0.00856903
Blautia sp003287895 GENOME131087	0.000299885	5.47246e-05	5.47989	GA	3.38203e-05	8.85147e-05
Blautia_A GENOME001004	0.00219219	0.000477309	4.59281	GA	7.33688e-05	0.000174136
Blautia_A GENOME001147	0.0273628	0.00117734	23.2413	GA	1.35587e-05	4.03832e-05
Blautia_A GENOME001270	0.00360264	0.000588061	6.1263	GA	7.9748e-05	0.000188354
Blautia_A GENOME001295	0.0013168	0.000454163	2.89939	GA	0.00101783	0.0019438
Blautia_A GENOME018957	0.000217147	8.19608e-05	2.6494	GA	0.00116339	0.0022035
Blautia_A GENOME052918	0.00848775	0.00116897	7.2609	GA	0.000546129	0.00110003
Blautia_A GENOME057155	0.000265486	8.74276e-05	3.03664	GA	0.000178494	0.000387966
Blautia_A GENOME091175	0.0003593	7.12715e-05	5.04129	GA	0.00028271	0.000595502
Blautia_A GENOME093605	5.88891e-05	4.19713e-06	14.0308	GA	2.0082e-06	7.6772e-06
Blautia_A GENOME097737	9.81625e-05	1.037e-05	9.46596	GA	0.000409427	0.000834723
Blautia_A GENOME194547	7.08967e-05	9.67572e-06	7.32728	GA	0.00571875	0.00949344
Blautia_A GENOME208213	0.000655833	0.000150466	4.35867	GA	0.000629066	0.00124662
Blautia_A GENOME244598	6.57394e-05	0.000215193	-3.27343	HC	6.62848e-07	3.09793e-06
Blautia_A GENOME262105	0.00151502	0.000336384	4.50382	GA	0.000951431	0.00182457
Blautia_A GENOME285322	0.000347077	8.62423e-05	4.02444	GA	8.66368e-05	0.000202838
Blautia_A obeum_B GENOME001598	0.00293167	0.000769207	3.81129	GA	0.00455226	0.00770286
Blautia_A sp000285855 GENOME140411	0.00317529	0.000391738	8.10566	GA	5.22857e-05	0.000129938
Blautia_A sp000433815 GENOME000623	0.00870761	0.000174052	50.0289	GA	2.48402e-06	9.11313e-06
Blautia_A sp900066335 GENOME001709	0.0204971	0.00235259	8.71259	GA	0.00604883	0.00997394
Blautia_A sp900120195 GENOME000906	0.002718	0.00133986	2.02858	GA	0.000830288	0.00160059
Blautia_A wexlerae GENOME096067	0.0307483	0.00461522	6.66237	GA	0.000586261	0.00116885
Butyricicoccaceae GENOME153805	1.2053e-05	4.63228e-05	-3.84326	HC	1.22031e-07	8.05025e-07
Butyricicoccaceae GENOME155722	1.76271e-06	4.33651e-05	-24.6014	HC	0.00126017	0.00237216
Butyricicoccaceae GENOME257007	1.46598e-05	0.000110926	-7.56666	HC	7.05147e-07	3.26928e-06
Butyricicoccus GENOME159348	5.12299e-06	2.63317e-05	-5.1399	HC	0.000546129	0.00110003
Butyricicoccus GENOME249050	4.7996e-06	3.11301e-05	-6.48598	HC	1.93281e-07	1.16496e-06
Butyricicoccus_A sp002395695 GENOME083453	6.21839e-05	0.000141046	-2.26821	HC	0.00455226	0.00770286
Butyricimonas GENOME000872	2.2136e-05	0.000159374	-7.19977	HC	0.000113101	0.000259949
Butyricimonas sp002161485 GENOME001003	3.15373e-05	0.00067509	-21.4061	HC	2.13236e-08	2.27984e-07
Butyricimonas sp900184685 GENOME156886	4.22311e-07	3.54317e-05	-83.8996	HC	0.000160671	0.00035681
Butyricimonas sp900258545 GENOME101082	8.24988e-07	8.29812e-05	-100.585	HC	5.12976e-07	2.55944e-06
Butyricimonas virosa GENOME001189	1.09474e-05	0.000236179	-21.574	HC	1.38697e-08	1.72905e-07
Butyrivibrio_A crossotus GENOME095997	4.72549e-05	0.000180986	-3.82999	HC	1.61878e-06	6.44151e-06
Butyrivibrio_A sp000431815 GENOME012681	9.52524e-06	7.56135e-05	-7.93823	HC	4.39964e-05	0.000111117
C941 GENOME276542	6.31428e-07	1.91481e-05	-30.3251	HC	9.22625e-05	0.000215367
CAG-103 GENOME084706	3.88385e-05	0.00222395	-57.2615	HC	1.07387e-07	7.32294e-07
CAG-103 sp000432375 GENOME280620	0.000170944	0.00282689	-16.537	HC	2.48402e-06	9.11313e-06
CAG-103 sp900317855 GENOME043942	3.56303e-05	0.000474591	-13.3199	HC	3.72044e-08	3.37366e-07
CAG-103 sp900317855 GENOME096701	0.000130763	0.000469244	-3.58851	HC	5.11362e-06	1.71357e-05
CAG-1031 GENOME068725	8.86728e-06	0.000150365	-16.9573	HC	1.1311e-09	2.60041e-08
CAG-110 GENOME013499	1.9384e-05	0.00019778	-10.2032	HC	0.00141726	0.00264086
CAG-110 GENOME026228	6.7535e-06	1.61953e-05	-2.39805	HC	1.1974e-06	5.12575e-06
CAG-110 GENOME082285	3.58296e-05	0.000122497	-3.41888	HC	0.00108841	0.00207428
CAG-110 GENOME117758	5.63926e-06	2.39147e-05	-4.24075	HC	1.38537e-07	8.94752e-07
CAG-110 GENOME123625	4.93049e-06	1.56541e-05	-3.17495	HC	0.000144682	0.000324829
CAG-110 GENOME123860	1.12043e-05	3.12908e-05	-2.79274	HC	3.11231e-05	8.26192e-05
CAG-110 GENOME125926	8.00085e-06	7.2433e-05	-9.05317	HC	0.00236375	0.00426215
CAG-110 GENOME129046	6.50555e-05	0.000247564	-3.80543	HC	3.72044e-08	3.37366e-07
CAG-110 GENOME129440	6.60559e-05	0.000234001	-3.54248	HC	2.9072e-07	1.59444e-06
CAG-110 GENOME139646	2.57072e-06	4.78537e-05	-18.6149	HC	2.37731e-06	8.88759e-06
CAG-110 GENOME139809	6.94386e-05	1.30311e-05	5.32868	GA	0.00211606	0.00385329
CAG-110 GENOME139849	5.05502e-06	1.63253e-05	-3.22952	HC	0.00235665	0.00425351
CAG-110 GENOME152603	3.08736e-05	0.000869942	-28.1776	HC	3.38203e-05	8.85147e-05
CAG-110 GENOME153344	4.40887e-05	0.000353698	-8.02241	HC	0.00540471	0.00901275
CAG-110 GENOME220794	3.67185e-05	0.00011598	-3.15862	HC	0.000757712	0.00148715
CAG-110 GENOME232404	0.000153735	0.00046802	-3.04432	HC	1.12129e-05	3.36915e-05
CAG-110 GENOME244747	5.68654e-06	2.40115e-05	-4.22251	HC	3.95569e-06	1.37814e-05
CAG-110 GENOME247103	1.17423e-05	4.95848e-05	-4.22277	HC	5.26008e-07	2.56861e-06
CAG-110 sp000434635 GENOME026702	4.50416e-05	0.000644886	-14.3176	HC	1.96816e-05	5.60552e-05
CAG-110 sp003525905 GENOME125250	0.00268881	0.00132894	2.02328	GA	4.62197e-06	1.56927e-05
CAG-115 sp002492075 GENOME044179	1.11193e-05	0.000101882	-9.16263	HC	6.2469e-06	2.05102e-05
CAG-127 GENOME013505	1.48585e-05	8.77901e-05	-5.90842	HC	0.000775134	0.00151489
CAG-127 GENOME234570	1.74838e-05	8.06207e-05	-4.61116	HC	1.12129e-05	3.36915e-05
CAG-127 GENOME237335	2.87931e-05	0.000135161	-4.69422	HC	4.17476e-06	1.4296e-05
CAG-138 GENOME025577	2.60261e-05	8.16058e-05	-3.13554	HC	5.26008e-07	2.56861e-06
CAG-138 GENOME260844	5.35154e-05	0.000199781	-3.73314	HC	0.000546129	0.00110003
CAG-1427 GENOME075349	3.46819e-05	5.9447e-06	5.83408	GA	0.00028271	0.000595502
CAG-1427 GENOME237015	3.6795e-06	3.19487e-05	-8.68289	HC	0.000626803	0.00124662
CAG-1427 GENOME243317	5.263e-06	1.48228e-05	-2.81642	HC	0.000121353	0.000277957
CAG-145 GENOME022136	7.83876e-06	3.3422e-05	-4.26369	HC	8.32553e-07	3.73115e-06
CAG-145 GENOME024845	1.64912e-05	6.32272e-05	-3.83399	HC	8.29087e-08	6.08043e-07
CAG-145 GENOME097258	7.13366e-06	9.86818e-05	-13.8333	HC	1.38697e-08	1.72905e-07
CAG-145 GENOME104676	2.19896e-05	8.12469e-06	2.70652	GA	0.000586261	0.00116885
CAG-145 GENOME111111	1.95756e-05	7.37927e-05	-3.76962	HC	2.2792e-07	1.29153e-06
CAG-145 sp000435615 GENOME265887	9.56174e-06	3.22874e-05	-3.37673	HC	7.61133e-06	2.43229e-05
CAG-145 sp002320005 GENOME152509	1.96556e-05	5.99742e-05	-3.05125	HC	0.000165047	0.000362159
CAG-170 GENOME007990	1.32e-05	0.000158736	-12.0255	HC	1.84984e-08	2.05172e-07
CAG-170 GENOME026639	2.93737e-05	0.000118321	-4.02811	HC	4.17476e-06	1.4296e-05
CAG-170 GENOME043892	2.67964e-06	9.00874e-05	-33.6192	HC	1.10148e-06	4.74262e-06
CAG-170 GENOME099111	5.71297e-06	0.000114479	-20.0385	HC	3.03122e-09	5.2133e-08
CAG-170 GENOME111947	1.15598e-05	7.51518e-05	-6.50112	HC	1.84678e-06	7.20053e-06
CAG-170 GENOME122482	4.45498e-05	0.00096733	-21.7134	HC	2.57528e-07	1.43498e-06
CAG-170 GENOME127139	1.74092e-05	0.000149403	-8.58182	HC	2.82321e-08	2.80628e-07
CAG-170 GENOME158868	7.00413e-05	0.000446598	-6.37621	HC	5.69553e-05	0.000139174
CAG-170 GENOME239028	1.0234e-05	0.000159989	-15.6331	HC	3.17397e-08	3.07156e-07
CAG-170 sp000432135 GENOME192801	2.8521e-05	0.000926379	-32.4806	HC	5.26008e-07	2.56861e-06
CAG-170 sp000436735 GENOME260957	9.84825e-06	0.000180917	-18.3705	HC	2.45505e-08	2.51603e-07
CAG-170 sp002404795 GENOME020571	6.71239e-06	0.000187248	-27.8958	HC	6.59935e-09	9.87854e-08
CAG-170 sp003516765 GENOME007974	3.63757e-06	0.000130163	-35.783	HC	9.11775e-07	4.04576e-06
CAG-177 sp000431775 GENOME120693	6.95168e-06	1.92525e-05	-2.76947	HC	5.22857e-05	0.000129938
CAG-177 sp003514385 GENOME025676	0.000260984	0.00185517	-7.10836	HC	0.00235665	0.00425351
CAG-177 sp003538135 GENOME261446	2.49269e-05	0.000191229	-7.67158	HC	1.1311e-09	2.60041e-08
CAG-180 GENOME025881	9.02728e-06	4.59428e-05	-5.08933	HC	0.000629066	0.00124662
CAG-194 sp000432915 GENOME284285	1.08286e-05	5.00836e-05	-4.62513	HC	0.000165047	0.000362159
CAG-217 GENOME008785	4.8606e-06	2.33457e-05	-4.80304	HC	2.9072e-07	1.59444e-06
CAG-269 GENOME007879	2.73479e-07	1.90996e-05	-69.8394	HC	2.19498e-08	2.3277e-07
CAG-269 GENOME030812	7.71162e-05	0.000169531	-2.19838	HC	0.00571875	0.00949344
CAG-269 GENOME111344	7.23997e-06	5.06855e-05	-7.00079	HC	0.00132756	0.00247873
CAG-269 GENOME219388	8.80068e-06	3.69592e-05	-4.19958	HC	0.00022512	0.000478575
CAG-269 sp000435535 GENOME090745	7.41624e-06	6.59388e-05	-8.89113	HC	1.09608e-05	3.36395e-05
CAG-269 sp000438255 GENOME010707	2.46667e-06	0.000556334	-225.54	HC	2.13191e-05	5.99783e-05
CAG-269 sp003525075 GENOME235551	0.000192369	0.000657411	-3.41744	HC	0.000304726	0.000637501
CAG-272 GENOME006268	2.04041e-05	8.3622e-05	-4.09829	HC	0.000165047	0.000362159
CAG-272 GENOME008453	2.87259e-06	2.20809e-05	-7.68677	HC	2.18306e-06	8.27501e-06
CAG-272 GENOME014141	2.09144e-06	1.8304e-05	-8.75187	HC	6.02549e-06	1.99662e-05
CAG-272 GENOME084626	6.87125e-05	0.000145296	-2.11455	HC	0.00382145	0.00656277
CAG-272 GENOME175656	6.04287e-06	3.97278e-05	-6.57433	HC	0.00020427	0.000438811
CAG-272 GENOME245661	8.19907e-06	5.34769e-05	-6.52231	HC	0.00124345	0.00234307
CAG-272 GENOME252307	6.96116e-06	7.32418e-05	-10.5215	HC	3.63293e-05	9.46503e-05
CAG-272 GENOME252605	2.22351e-06	2.41052e-05	-10.841	HC	0.000803041	0.00156776
CAG-272 GENOME259822	2.64159e-06	5.02597e-05	-19.0263	HC	0.000134781	0.000304725
CAG-273 GENOME276767	1.35593e-06	3.47846e-05	-25.6537	HC	1.93852e-06	7.51903e-06
CAG-273 sp000437855 GENOME047426	2.25818e-08	6.48739e-05	-2872.84	HC	5.4238e-05	0.000134296
CAG-274 GENOME101275	1.82862e-06	1.87231e-05	-10.2389	HC	0.00314048	0.00553266
CAG-279 GENOME115838	2.07646e-06	8.15162e-05	-39.2572	HC	1.05176e-10	7.43481e-09
CAG-279 GENOME175570	8.44922e-06	3.87013e-05	-4.58046	HC	5.26008e-07	2.56861e-06
CAG-279 GENOME177790	1.30846e-05	0.000263333	-20.1255	HC	4.6799e-07	2.35407e-06
CAG-279 GENOME256097	1.3194e-06	2.53642e-05	-19.224	HC	1.55023e-07	9.73189e-07
CAG-279 sp000437795 GENOME148897	4.43139e-05	0.00277357	-62.5892	HC	4.88066e-08	4.06519e-07
CAG-313 sp003539625 GENOME275519	2.42206e-06	2.16314e-05	-8.93096	HC	1.90188e-05	5.47402e-05
CAG-349 sp003539515 GENOME172369	1.62853e-06	4.54997e-05	-27.9392	HC	0.000968072	0.00185455
CAG-354 GENOME253338	3.41144e-06	0.00011442	-33.5401	HC	9.27889e-06	2.90552e-05
CAG-382 GENOME007882	2.31646e-06	3.25569e-05	-14.0546	HC	0.000166283	0.000364004
CAG-382 GENOME179657	5.76585e-06	2.06803e-05	-3.58669	HC	0.00297688	0.00527472
CAG-390 sp003523225 GENOME008042	1.38116e-05	4.55944e-05	-3.30118	HC	5.2908e-05	0.000131252
CAG-448 sp003150135 GENOME222315	8.07006e-06	3.31783e-05	-4.11129	HC	1.57122e-07	9.73189e-07
CAG-45 sp000438375 GENOME000732	9.49305e-05	0.000202073	-2.12864	HC	6.2469e-06	2.05102e-05
CAG-45 sp900066395 GENOME000735	0.000135414	0.000616172	-4.55027	HC	3.69402e-05	9.48784e-05
CAG-452 GENOME252369	1.11261e-06	0.000103221	-92.7736	HC	0.0051462	0.00862856
CAG-465 GENOME251013	3.32502e-06	1.87013e-05	-5.62442	HC	0.00390786	0.00669244
CAG-475 GENOME115723	4.97115e-06	1.83909e-05	-3.69953	HC	0.00386422	0.00662386
CAG-484 GENOME010630	2.36736e-06	1.7931e-05	-7.57426	HC	0.000186457	0.00040432
CAG-485 GENOME040960	3.67097e-06	1.95171e-05	-5.31662	HC	6.74702e-10	1.91181e-08
CAG-485 GENOME112873	3.42833e-06	1.96844e-05	-5.7417	HC	2.48402e-06	9.11313e-06
CAG-485 GENOME163607	6.67597e-06	8.63896e-05	-12.9404	HC	8.91827e-09	1.24407e-07
CAG-485 GENOME180009	2.12302e-05	5.07863e-05	-2.39217	HC	7.43171e-07	3.3858e-06
CAG-485 GENOME210386	1.9809e-06	1.93768e-05	-9.78186	HC	8.09237e-07	3.65938e-06
CAG-488 GENOME236014	2.54389e-05	6.2844e-05	-2.47039	HC	0.00540471	0.00901275
CAG-488 sp000434055 GENOME022180	1.67314e-06	0.000161656	-96.6185	HC	2.38362e-06	8.88759e-06
CAG-492 GENOME259132	2.19443e-06	2.52928e-05	-11.5259	HC	2.56715e-05	7.04073e-05
CAG-495 GENOME206032	5.72543e-06	1.68551e-05	-2.9439	HC	0.00416574	0.00710105
CAG-495 GENOME208565	8.15974e-06	2.04396e-05	-2.50494	HC	0.00128765	0.00241894
CAG-508 GENOME112581	6.06224e-06	8.58344e-05	-14.1589	HC	2.88439e-05	7.74026e-05
CAG-510 GENOME117625	2.74998e-05	6.73224e-05	-2.44811	HC	0.00283318	0.00502494
CAG-510 GENOME130636	1.57612e-05	4.08827e-05	-2.59389	HC	4.79754e-05	0.000120557
CAG-521 GENOME285651	6.41484e-05	5.76783e-07	111.218	GA	0.000146575	0.000328678
CAG-552 GENOME057820	5.59579e-06	1.60465e-05	-2.86759	HC	0.00535394	0.00896055
CAG-557 sp000435275 GENOME114231	5.30902e-06	2.51287e-05	-4.73321	HC	7.62681e-05	0.000180551
CAG-56 GENOME064659	8.79228e-05	2.80598e-05	3.13341	GA	0.00319708	0.00560022
CAG-582 GENOME215006	3.19012e-06	3.13767e-05	-9.83559	HC	9.31939e-07	4.05629e-06
CAG-590 GENOME023366	2.96872e-06	2.96295e-05	-9.98056	HC	8.29087e-08	6.08043e-07
CAG-603 sp900066105 GENOME000128	0.000113169	0.000324046	-2.86338	HC	0.000586261	0.00116885
CAG-631 GENOME072376	8.62411e-07	2.14619e-05	-24.8859	HC	0.00381569	0.00656277
CAG-632 GENOME039567	9.09502e-06	4.89253e-05	-5.37935	HC	4.17476e-06	1.4296e-05
CAG-724 GENOME203592	3.3766e-05	0.000111292	-3.29598	HC	0.000178494	0.000387966
CAG-727 GENOME217508	2.10885e-05	0.000144457	-6.85006	HC	2.13236e-08	2.27984e-07
CAG-74 GENOME081297	5.87568e-05	0.000292275	-4.97431	HC	3.55222e-09	5.88788e-08
CAG-74 GENOME246481	2.71872e-05	3.55418e-06	7.64937	GA	0.00235665	0.00425351
CAG-74 GENOME246789	1.33661e-05	4.15333e-05	-3.10737	HC	3.38203e-05	8.85147e-05
CAG-74 GENOME254699	1.14382e-06	0.000144853	-126.64	HC	0.00241602	0.00434365
CAG-776 GENOME094068	0.000101232	2.70364e-05	3.74428	GA	0.000723333	0.00142271
CAG-81 GENOME283627	1.19227e-05	0.000138687	-11.6322	HC	2.58264e-09	4.61144e-08
CAG-81 sp900066535 GENOME001208	0.00038229	0.00143662	-3.75793	HC	6.62848e-07	3.09793e-06
CAG-83 GENOME024543	4.40336e-05	9.28451e-05	-2.1085	HC	0.000473287	0.000959605
CAG-83 GENOME024968	8.70441e-06	0.000116047	-13.332	HC	7.28665e-13	1.34209e-09
CAG-83 GENOME042389	2.11682e-05	0.000104007	-4.91336	HC	3.72044e-08	3.37366e-07
CAG-83 GENOME104910	7.88889e-06	0.000146755	-18.6027	HC	7.63988e-08	5.78816e-07
CAG-83 GENOME111335	3.85223e-06	2.54477e-05	-6.60597	HC	9.25328e-08	6.65205e-07
CAG-83 GENOME127495	2.2519e-05	0.000147196	-6.53654	HC	1.16778e-08	1.51315e-07
CAG-83 GENOME130774	3.51414e-05	0.000453805	-12.9137	HC	2.74027e-10	1.1731e-08
CAG-83 GENOME130814	1.26155e-05	8.02e-05	-6.35725	HC	1.58178e-09	3.19646e-08
CAG-83 GENOME132069	1.61253e-05	4.04507e-05	-2.50853	HC	2.15712e-05	5.99783e-05
CAG-83 GENOME153166	6.03999e-06	3.47875e-05	-5.75953	HC	3.55222e-09	5.88788e-08
CAG-83 GENOME159567	9.49853e-05	0.000367151	-3.86535	HC	5.6538e-06	1.87755e-05
CAG-83 GENOME253317	1.50728e-05	7.49166e-05	-4.97033	HC	4.88066e-08	4.06519e-07
CAG-83 GENOME254213	6.90613e-06	3.16781e-05	-4.58696	HC	9.44051e-08	6.68425e-07
CAG-83 GENOME255646	0.00017774	0.00101359	-5.70262	HC	0.000102093	0.000236122
CAG-83 GENOME256115	3.49038e-06	4.29502e-05	-12.3053	HC	2.87518e-08	2.85058e-07
CAG-83 GENOME270730	3.67418e-05	0.000251336	-6.84061	HC	3.55222e-09	5.88788e-08
CAG-83 GENOME276106	4.44322e-05	0.000253657	-5.70886	HC	2.15712e-05	5.99783e-05
CAG-83 GENOME276700	5.63226e-06	4.186e-05	-7.43219	HC	1.96825e-07	1.17313e-06
CAG-83 GENOME277106	1.15599e-05	7.03299e-05	-6.08396	HC	2.13236e-08	2.27984e-07
CAG-83 GENOME280504	1.54251e-05	5.46646e-05	-3.54388	HC	5.11362e-06	1.71357e-05
CAG-83 sp000431575 GENOME180274	0.000741804	0.00294416	-3.96892	HC	4.26361e-08	3.69064e-07
CAG-83 sp000435555 GENOME159485	3.38477e-05	0.000520001	-15.363	HC	1.86572e-09	3.49604e-08
CAG-83 sp000435975 GENOME176098	8.98143e-05	0.000364333	-4.05651	HC	9.31939e-07	4.05629e-06
CAG-83 sp001916855 GENOME259135	4.95222e-05	0.00116849	-23.5953	HC	3.69499e-07	1.97479e-06
CAG-83 sp003487665 GENOME169940	4.74389e-05	0.000214063	-4.5124	HC	9.25328e-08	6.65205e-07
CAG-83 sp003539495 GENOME154896	0.000145235	0.000717868	-4.94279	HC	1.12129e-05	3.36915e-05
CAG-83 sp900313295 GENOME273305	2.61348e-05	5.8862e-05	-2.25224	HC	4.16017e-07	2.13926e-06
CAG-831 GENOME149574	2.28518e-06	3.95118e-05	-17.2904	HC	1.58178e-09	3.19646e-08
CAG-831 GENOME283113	1.32178e-06	2.20524e-05	-16.6839	HC	3.58475e-07	1.92713e-06
CAG-831 sp000432775 GENOME108492	2.39839e-06	4.03224e-05	-16.8122	HC	6.74702e-10	1.91181e-08
CAG-841 GENOME234915	3.80197e-05	0.000116254	-3.05773	HC	0.00235665	0.00425351
CAG-873 GENOME094321	5.83683e-06	2.28235e-05	-3.91025	HC	1.00055e-06	4.34198e-06
CAG-873 GENOME117139	7.30435e-07	2.19185e-05	-30.0075	HC	1.70267e-07	1.04672e-06
CAG-873 GENOME206574	1.37698e-05	0.000113119	-8.21504	HC	6.74702e-10	1.91181e-08
CAG-873 sp002493945 GENOME252875	0.000112538	1.30245e-05	8.64051	GA	0.00166542	0.00307835
CAG-877 GENOME121711	6.28922e-06	0.00023206	-36.8981	HC	3.06379e-06	1.10029e-05
CAG-882 GENOME250728	1.56519e-05	3.41583e-05	-2.18238	HC	0.00266553	0.0047413
CAG-882 sp000435595 GENOME270304	8.51958e-06	5.42978e-05	-6.3733	HC	1.22031e-07	8.05025e-07
CAG-95 GENOME239538	1.98489e-05	5.0235e-05	-2.53087	HC	2.36284e-05	6.49441e-05
CAG-95 sp000438155 GENOME256714	4.43719e-05	0.000103411	-2.33054	HC	0.00571875	0.00949344
CAG-964 sp000435335 GENOME250982	7.12778e-06	4.94079e-05	-6.93174	HC	1.63554e-05	4.79244e-05
Catenibacterium GENOME015763	3.77056e-06	8.3235e-05	-22.075	HC	0.00157761	0.00293075
Catenibacterium GENOME034317	1.06108e-05	8.42655e-05	-7.9415	HC	0.000409427	0.000834723
Christensenella minuta GENOME147109	2.48484e-05	5.76094e-05	-2.31843	HC	0.00429593	0.00728921
Christensenellaceae GENOME127701	9.34843e-06	3.8695e-05	-4.13919	HC	6.20026e-05	0.000149793
Christensenellaceae GENOME260354	2.45188e-05	5.87347e-05	-2.39549	HC	1.79469e-05	5.20599e-05
Chryseobacterium_B bovis GENOME244290	1.98638e-05	1.68933e-06	11.7584	GA	0.000144555	0.000324829
Citrobacter europaeus GENOME143724	0.00013137	1.73258e-05	7.58235	GA	4.67042e-06	1.58333e-05
Citrobacter freundii GENOME000563	0.000649431	2.71316e-05	23.9363	GA	3.399e-06	1.19912e-05
Citrobacter pasteurii GENOME000595	0.000172234	1.02547e-05	16.7956	GA	8.29087e-08	6.08043e-07
Citrobacter portucalensis GENOME103766	0.000613327	0.000103623	5.91884	GA	2.23429e-06	8.37843e-06
Citrobacter portucalensis_A GENOME095995	0.000132982	5.29365e-06	25.1211	GA	2.48402e-06	9.11313e-06
Citrobacter werkmanii GENOME231453	0.000373556	1.28792e-05	29.0046	GA	3.76826e-06	1.3145e-05
Citrobacter werkmanii_A GENOME147525	0.000245645	1.18618e-05	20.7089	GA	2.8301e-05	7.617e-05
Citrobacter_A amalonaticus_D GENOME143502	0.000208981	5.98036e-06	34.9446	GA	1.05321e-05	3.22175e-05
Citrobacter_A farmeri GENOME147524	0.000604532	1.61011e-05	37.546	GA	4.62197e-06	1.56927e-05
Citrobacter_A GENOME080199	3.05242e-05	5.20156e-06	5.86828	GA	5.90722e-07	2.83341e-06
Citrobacter_A sedlakii GENOME103751	7.52968e-05	3.69025e-06	20.4043	GA	1.81659e-05	5.28489e-05
Citrobacter_B koseri GENOME143723	0.000794771	3.2518e-05	24.4409	GA	6.89769e-06	2.2325e-05
Clostridioides difficile GENOME142330	2.36752e-05	9.36174e-06	2.52893	GA	0.00022512	0.000478575
Clostridium baratii GENOME000248	1.69254e-06	3.85234e-05	-22.7607	HC	0.0001349	0.000304725
Clostridium_A GENOME246551	4.55454e-06	3.94459e-05	-8.66079	HC	4.91343e-05	0.000123151
Clostridium_A leptum GENOME000268	0.000188601	0.000943073	-5.00036	HC	0.000140908	0.000317517
Clostridium_E GENOME007158	1.63302e-05	9.52333e-05	-5.83174	HC	0.000208462	0.000446254
Clostridium_M asparagiforme GENOME141054	6.1426e-06	0.000123312	-20.0749	HC	2.15712e-05	5.99783e-05
Clostridium_M citroniae GENOME001135	8.34165e-05	0.000219503	-2.63142	HC	6.74645e-05	0.000160552
Clostridium_M GENOME027824	4.85009e-05	0.000323351	-6.6669	HC	2.45505e-08	2.51603e-07
Clostridium_M GENOME094660	0.000269492	0.000886243	-3.28856	HC	9.24993e-06	2.90106e-05
Clostridium_M GENOME117166	5.53185e-06	1.49814e-05	-2.70821	HC	3.69402e-05	9.48784e-05
Clostridium_M GENOME237529	0.000175639	1.75975e-05	9.9809	GA	2.36284e-05	6.49441e-05
Clostridium_M sp000431375 GENOME001471	0.00069596	0.00421282	-6.05326	HC	8.29087e-08	6.08043e-07
Clostridium_P perfringens GENOME142391	0.000329356	2.0391e-05	16.1521	GA	0.00339425	0.00592305
Clostridium_Q sp003024715 GENOME143157	0.00149309	0.00501169	-3.35658	HC	1.30097e-06	5.42698e-06
COE1 GENOME110833	7.39473e-05	0.000160751	-2.17386	HC	0.000586261	0.00116885
COE1 sp001916965 GENOME274363	3.16015e-05	0.000178786	-5.65751	HC	9.31939e-07	4.05629e-06
Collinsella GENOME005862	0.000185316	4.31436e-05	4.29534	GA	0.000830288	0.00160059
Collinsella GENOME035196	0.000455744	0.000118684	3.83998	GA	0.00183343	0.00337534
Collinsella GENOME058365	0.000717829	9.12926e-05	7.86295	GA	4.17476e-06	1.4296e-05
Collinsella GENOME097055	7.31502e-05	3.54955e-06	20.6083	GA	0.00579244	0.00959845
Collinsella GENOME097622	0.00055307	6.50617e-05	8.5007	GA	0.00319708	0.00560022
Collinsella GENOME105006	0.000320938	2.72313e-05	11.7856	GA	0.000102093	0.000236122
Collinsella GENOME120497	0.000123327	1.76045e-05	7.00542	GA	0.00259259	0.00464296
Collinsella GENOME129321	0.000123811	2.18947e-05	5.65485	GA	0.00575451	0.00954419
Collinsella GENOME205824	2.63243e-05	5.99833e-05	-2.27862	HC	0.000192944	0.000416424
Collinsella GENOME218153	0.000156391	1.50777e-05	10.3724	GA	2.0153e-07	1.17313e-06
Collinsella GENOME227574	6.18967e-05	1.27936e-05	4.83809	GA	0.00266553	0.0047413
Collinsella GENOME231296	0.000333064	3.0205e-05	11.0268	GA	3.38203e-05	8.85147e-05
Collinsella GENOME273906	5.73275e-05	1.39476e-05	4.11022	GA	0.000485911	0.000983035
Collinsella intestinalis GENOME001538	0.00185583	0.000123058	15.0809	GA	0.0038337	0.00657767
Collinsella phocaeensis GENOME273734	2.53182e-05	1.66136e-06	15.2394	GA	0.00262779	0.00469685
Collinsella sp002232035 GENOME085056	0.000601032	0.000147996	4.06114	GA	0.00301022	0.00532354
Collinsella sp002232035 GENOME100011	0.000360556	7.76308e-05	4.64449	GA	0.00455226	0.00770286
Collinsella sp002391315 GENOME090402	0.00138441	1.13495e-05	121.979	GA	7.70762e-07	3.49609e-06
Collinsella sp003487125 GENOME004691	3.8348e-05	1.35045e-05	2.83964	GA	0.00172018	0.00317319
Collinsella stercoris GENOME103857	0.000102196	1.34016e-06	76.256	GA	0.000173514	0.000378932
Coprobacillus cateniformis GENOME096262	0.000194137	4.04107e-05	4.8041	GA	0.00604883	0.00997394
Coprobacter fastidiosus GENOME096240	1.35808e-05	0.000449414	-33.0918	HC	5.73792e-11	5.87074e-09
Coprobacter GENOME219276	1.26857e-06	2.16403e-05	-17.0588	HC	7.04118e-07	3.26928e-06
Coprobacter GENOME219438	0.000209315	0.000494644	-2.36316	HC	0.00141726	0.00264086
Coprobacter secundus GENOME096511	1.23262e-06	6.10962e-05	-49.566	HC	6.74702e-10	1.91181e-08
Coprococcus GENOME007858	9.93459e-06	0.000260311	-26.2025	HC	0.00116339	0.0022035
Coprococcus GENOME105828	8.88551e-06	0.000276283	-31.0936	HC	0.00353299	0.00614767
Coprococcus GENOME209482	9.49378e-06	0.000256063	-26.9716	HC	0.000306681	0.000640136
Coprococcus sp000154245 GENOME103847	9.84449e-05	0.000414719	-4.21271	HC	6.62848e-07	3.09793e-06
Coprococcus_A GENOME283626	7.37996e-05	0.000420291	-5.69503	HC	5.69525e-05	0.000139174
Coprococcus_B comes GENOME095993	0.0011247	0.00259143	-2.3041	HC	0.000629066	0.00124662
Corynebacterium aurimucosum_E GENOME231632	3.30451e-05	5.23795e-06	6.30878	GA	1.831e-06	7.15293e-06
Corynebacterium GENOME027303	0.000173069	1.47021e-05	11.7717	GA	3.12317e-05	8.27654e-05
Corynebacterium propinquum GENOME000330	2.49802e-05	9.77275e-07	25.5611	GA	0.000118032	0.000270944
Corynebacterium striatum GENOME231532	4.93412e-05	1.57134e-05	3.14007	GA	3.38203e-05	8.85147e-05
Cronobacter malonaticus GENOME143527	7.0349e-05	5.53817e-06	12.7026	GA	0.00211856	0.00385402
Cronobacter sakazakii GENOME143361	0.00014054	6.6312e-06	21.1938	GA	1.96816e-05	5.60552e-05
Cutibacterium acnes GENOME000566	1.72759e-05	5.54039e-06	3.11817	GA	0.000109061	0.000251921
Dakarella massiliensis GENOME096489	1.46712e-06	3.84648e-05	-26.2178	HC	0.00429593	0.00728921
Dechloromonas GENOME080362	6.98974e-05	9.26613e-06	7.54332	GA	0.0048221	0.00812213
Desulfovibrio fairfieldensis GENOME095942	7.14505e-08	3.88708e-05	-544.025	HC	0.00309253	0.0054534
Desulfovibrio GENOME193080	3.77561e-07	0.000121098	-320.737	HC	0.00114881	0.00218261
Desulfovibrio sp900319575 GENOME186342	1.03971e-06	0.000695222	-668.666	HC	0.00028385	0.00059722
Dialister GENOME139128	4.10825e-07	0.000619596	-1508.18	HC	0.00238533	0.00429266
Dialister GENOME229392	9.32945e-06	0.000137171	-14.703	HC	6.37472e-08	4.94817e-07
Dialister sp000434475 GENOME025761	3.1187e-07	0.00213746	-6853.7	HC	1.64168e-06	6.50698e-06
Dialister sp900343095 GENOME075103	5.03551e-05	0.00945486	-187.764	HC	6.58823e-05	0.000157766
Dorea GENOME174465	0.000121443	5.73641e-05	2.11706	GA	0.00405251	0.00691931
Dorea GENOME283320	1.65608e-05	5.52315e-05	-3.33508	HC	3.34647e-06	1.19754e-05
Dorea longicatena_B GENOME140235	0.00642011	0.00157383	4.07929	GA	0.0048221	0.00812213
Dorea scindens GENOME095973	0.00103493	5.26668e-05	19.6506	GA	1.12129e-05	3.36915e-05
Dorea sp000433535 GENOME103557	0.000119339	3.4812e-05	3.4281	GA	0.000409427	0.000834723
DTU023 GENOME243901	3.46861e-06	2.91491e-05	-8.4037	HC	8.34586e-07	3.73115e-06
Dysgonomonas GENOME227559	5.17663e-05	1.34481e-06	38.4935	GA	1.55425e-06	6.25779e-06
Eggerthella GENOME092436	0.000397565	2.77058e-05	14.3495	GA	9.24993e-06	2.90106e-05
Eggerthella GENOME143192	1.75322e-05	8.3555e-06	2.09829	GA	0.0001349	0.000304725
Eggerthella lenta GENOME147673	0.0100709	0.000881033	11.4307	GA	2.57528e-07	1.43498e-06
Eggerthellaceae GENOME018196	0.000152871	9.22713e-06	16.5675	GA	0.000193471	0.000417073
Eggerthellaceae GENOME027519	1.90625e-05	1.98623e-06	9.59732	GA	1.42523e-06	5.87985e-06
Eggerthellaceae GENOME087109	4.6542e-06	4.07878e-05	-8.76364	HC	1.96622e-11	2.78982e-09
Eggerthellaceae GENOME105496	7.86167e-05	1.12578e-07	698.331	GA	1.74284e-05	5.07661e-05
Eggerthellaceae GENOME187126	0.000393288	7.33817e-05	5.35948	GA	5.69525e-05	0.000139174
Eggerthellaceae GENOME256614	2.62921e-05	1.88548e-06	13.9445	GA	0.000170471	0.000372728
Enterobacter bugandensis GENOME171567	0.000326349	1.68856e-05	19.327	GA	7.61133e-06	2.43229e-05
Enterobacter cancerogenus GENOME095996	8.10271e-05	4.37112e-06	18.5369	GA	0.000134781	0.000304725
Enterobacter cloacae GENOME143747	0.000253869	8.59211e-06	29.5468	GA	6.62848e-07	3.09793e-06
Enterobacter cloacae_B GENOME143740	0.000129468	5.14569e-06	25.1605	GA	7.03031e-06	2.26659e-05
Enterobacter cloacae_H GENOME143751	0.000506228	1.15218e-05	43.9366	GA	6.48814e-06	2.12599e-05
Enterobacter cloacae_K GENOME143749	0.000835356	5.38233e-06	155.204	GA	2.30522e-05	6.39505e-05
Enterobacter GENOME000057	8.64792e-05	4.58279e-06	18.8704	GA	6.12352e-05	0.00014864
Enterobacter himalayensis GENOME143760	0.00131064	5.35473e-05	24.4763	GA	7.43171e-07	3.3858e-06
Enterobacter kobei GENOME001417	0.0101911	1.95789e-05	520.517	GA	1.45175e-06	5.87985e-06
Enterobacter mori GENOME000047	0.000391047	1.66708e-05	23.457	GA	6.59457e-05	0.000157766
Enterobacter nimipressuralis GENOME143746	0.00213409	2.91392e-05	73.2378	GA	2.13636e-05	5.99783e-05
Enterobacter sesami GENOME146008	0.00500894	1.96025e-05	255.526	GA	5.11362e-06	1.71357e-05
Enterobacter_A timonensis GENOME096543	4.2217e-05	3.40681e-06	12.3919	GA	0.000125632	0.000287315
Enterobacter_D kobei GENOME231257	0.000148402	8.95686e-06	16.5686	GA	5.69525e-05	0.000139174
Enterococcus faecalis GENOME103721	0.0139757	1.11225e-05	1256.52	GA	1.34604e-07	8.8133e-07
Enterococcus_A avium GENOME140053	0.00551613	6.12785e-06	900.174	GA	1.30097e-06	5.42698e-06
Enterococcus_A raffinosus GENOME103727	0.000171646	2.347e-06	73.134	GA	1.22031e-07	8.05025e-07
Enterococcus_A sp002140655 GENOME183802	2.34445e-05	9.06338e-08	258.673	GA	5.68215e-07	2.7374e-06
Enterococcus_B durans GENOME000784	0.000344236	2.9457e-06	116.86	GA	8.36652e-08	6.11475e-07
Enterococcus_B faecium GENOME141586	0.00409603	3.24414e-05	126.26	GA	1.60279e-08	1.90039e-07
Enterococcus_B faecium_B GENOME140713	0.0098021	9.05061e-05	108.303	GA	1.30097e-06	5.42698e-06
Enterococcus_B hirae GENOME272874	0.000123957	3.02058e-06	41.0375	GA	7.80437e-08	5.88516e-07
Enterococcus_B pernyi GENOME143718	2.65563e-05	6.36359e-06	4.17317	GA	9.90118e-06	3.0787e-05
Enterococcus_C asini GENOME000812	5.3155e-05	2.85228e-07	186.359	GA	1.87613e-09	3.49604e-08
Enterococcus_C massiliensis GENOME096482	4.89105e-05	7.85866e-07	62.2377	GA	2.06612e-08	2.27984e-07
Enterococcus_D casseliflavus GENOME001422	0.000355747	4.6341e-06	76.7672	GA	3.24278e-08	3.07466e-07
Enterococcus_D gallinarum GENOME000558	0.00923226	7.6347e-07	12092.5	GA	1.0668e-09	2.55827e-08
Enterococcus_D sp002850555 GENOME005683	0.000310888	4.39537e-06	70.7308	GA	9.71074e-06	3.02784e-05
Enterococcus_G italicus GENOME006956	5.40951e-05	3.82562e-06	14.1402	GA	6.58823e-05	0.000157766
Enteroscipio rubneri GENOME143138	5.34889e-05	9.24703e-06	5.78445	GA	0.000775134	0.00151489
ER4 GENOME026837	1.92699e-05	5.10833e-05	-2.65094	HC	5.38213e-07	2.61335e-06
ER4 GENOME129051	3.57746e-05	0.000265575	-7.42357	HC	4.10327e-07	2.13926e-06
ER4 GENOME172433	4.72961e-06	6.82117e-05	-14.4223	HC	2.1335e-08	2.27984e-07
ER4 GENOME259561	5.12551e-06	9.93487e-05	-19.3832	HC	1.88193e-10	9.8888e-09
ER4 GENOME262636	2.69878e-05	0.000660996	-24.4924	HC	1.55409e-10	8.39279e-09
ER4 GENOME277087	1.53431e-05	0.000137031	-8.93113	HC	9.20079e-07	4.05629e-06
ER4 GENOME277265	1.99028e-05	0.000389675	-19.5789	HC	1.1987e-08	1.51315e-07
ER4 sp000765235 GENOME239684	0.000601519	0.00548781	-9.12325	HC	1.38537e-07	8.94752e-07
ER4 sp003522105 GENOME258268	1.30111e-05	0.000206134	-15.843	HC	2.27364e-10	1.09976e-08
ER4 sp900317525 GENOME159035	9.46419e-05	0.000756883	-7.99733	HC	4.70816e-08	4.03307e-07
Erysipelatoclostridium ramosum GENOME096257	0.00192288	0.000213644	9.0004	GA	0.00339425	0.00592305
Escherichia albertii GENOME145378	0.00398353	8.61377e-05	46.2461	GA	4.16017e-07	2.13926e-06
Escherichia coli_D GENOME144544	0.111874	0.00203482	54.9799	GA	3.27895e-07	1.77082e-06
Escherichia fergusonii GENOME145983	0.0150511	0.000317814	47.3582	GA	3.27895e-07	1.77082e-06
Escherichia marmotae GENOME140808	0.00243	5.35107e-05	45.4115	GA	5.26008e-07	2.56861e-06
Escherichia sp000208585 GENOME140826	0.00748154	0.000175335	42.6701	GA	8.32553e-07	3.73115e-06
Eubacterium_F GENOME251566	3.2746e-06	4.8608e-05	-14.8439	HC	3.24278e-08	3.07466e-07
Eubacterium_F sp000434115 GENOME108684	1.33756e-05	3.41461e-05	-2.55287	HC	0.000409427	0.000834723
Eubacterium_G GENOME100441	4.15856e-05	0.000271437	-6.52717	HC	4.16017e-07	2.13926e-06
Eubacterium_R GENOME008172	4.0672e-06	1.73726e-05	-4.27139	HC	0.000409427	0.000834723
Eubacterium_R GENOME010373	4.69035e-06	1.58035e-05	-3.36936	HC	0.00463204	0.00782348
Eubacterium_R GENOME010945	3.38518e-06	1.72996e-05	-5.1104	HC	3.35729e-05	8.85147e-05
Eubacterium_R GENOME271917	4.42131e-06	1.65617e-05	-3.74588	HC	0.00045321	0.000919911
Eubacterium_R sp000434995 GENOME105321	2.75558e-05	0.000402655	-14.6123	HC	0.000830288	0.00160059
Eubacterium_R sp002493325 GENOME080972	2.55939e-05	5.17141e-05	-2.02056	HC	0.0036022	0.00622691
Eubacterium_R sp003526845 GENOME286769	7.86278e-06	0.000177238	-22.5414	HC	0.0036022	0.00622691
Ezakiella GENOME243937	3.5112e-06	4.2961e-05	-12.2354	HC	0.00042632	0.000867243
F0422 GENOME212929	0.00408457	6.85475e-05	59.5874	GA	4.6799e-07	2.35407e-06
F23-B02 GENOME026008	6.79386e-06	4.41113e-05	-6.49282	HC	5.50114e-06	1.83766e-05
F23-B02 GENOME088940	2.76246e-05	0.000168871	-6.11306	HC	3.95423e-10	1.39845e-08
F23-B02 GENOME157265	1.0488e-05	2.16103e-05	-2.06046	HC	2.7597e-06	1.00817e-05
F23-B02 GENOME159064	1.14913e-06	1.92703e-05	-16.7695	HC	5.6564e-08	4.55024e-07
F23-B02 sp002472405 GENOME115165	4.43692e-06	1.52795e-05	-3.44373	HC	5.22857e-05	0.000129938
F23-B02 sp003533405 GENOME277097	7.39313e-06	2.71315e-05	-3.66983	HC	0.000242994	0.000514789
Faecalibacterium GENOME014039	0.000897942	0.00664785	-7.40343	HC	3.03122e-09	5.2133e-08
Faecalibacterium GENOME018115	0.000448055	0.00279595	-6.24019	HC	1.84984e-08	2.05172e-07
Faecalibacterium GENOME042029	0.00171448	0.00723507	-4.21997	HC	1.30097e-06	5.42698e-06
Faecalibacterium GENOME123416	0.000384942	0.00224459	-5.83098	HC	3.95423e-10	1.39845e-08
Faecalibacterium GENOME139132	0.000404025	0.00360834	-8.93099	HC	1.33879e-09	2.83556e-08
Faecalibacterium GENOME139147	6.77118e-05	0.000415883	-6.14196	HC	3.95423e-10	1.39845e-08
Faecalibacterium GENOME154740	0.000336429	0.00184535	-5.48511	HC	1.86572e-09	3.49604e-08
Faecalibacterium GENOME157191	0.000330426	0.00232703	-7.04251	HC	3.03122e-09	5.2133e-08
Faecalibacterium GENOME170652	0.000141685	0.000521011	-3.67726	HC	2.23429e-06	8.37843e-06
Faecalibacterium GENOME209802	0.000310749	0.00406559	-13.0832	HC	2.74027e-10	1.1731e-08
Faecalibacterium GENOME220495	0.000176706	0.000742246	-4.20046	HC	1.05176e-10	7.43481e-09
Faecalibacterium GENOME225807	0.000130802	0.000414569	-3.16944	HC	3.06379e-06	1.10029e-05
Faecalibacterium GENOME239280	8.34337e-05	0.000417536	-5.00441	HC	1.28006e-10	7.60155e-09
Faecalibacterium GENOME247791	0.00177841	0.0130328	-7.32836	HC	4.26361e-08	3.69064e-07
Faecalibacterium GENOME268227	0.000817844	0.00344345	-4.2104	HC	5.66496e-09	8.68338e-08
Faecalibacterium GENOME268486	0.000336642	0.000741654	-2.20309	HC	0.000328304	0.000682176
Faecalibacterium prausnitzii_D GENOME140074	0.00202255	0.0125401	-6.20014	HC	3.72044e-08	3.37366e-07
Faecalibacterium prausnitzii_E GENOME001115	0.00144453	0.0128239	-8.87757	HC	7.43171e-07	3.3858e-06
Faecalibacterium prausnitzii_F GENOME095021	0.000111502	0.00256097	-22.968	HC	1.57036e-11	2.62761e-09
Faecalibacterium prausnitzii_G GENOME147678	0.00606831	0.0321703	-5.30137	HC	3.03122e-09	5.2133e-08
Faecalibacterium prausnitzii_H GENOME000152	0.000337023	0.00181787	-5.3939	HC	2.27364e-10	1.09976e-08
Faecalibacterium prausnitzii_I GENOME140078	0.000381354	0.00473078	-12.4052	HC	7.81717e-12	1.79958e-09
Faecalibacterium prausnitzii_J GENOME155439	0.000788681	0.00542022	-6.87251	HC	1.86572e-09	3.49604e-08
Faecalibacterium prausnitzii_K GENOME095967	0.001902	0.0184544	-9.70261	HC	6.59935e-09	9.87854e-08
Faecalibacterium sp003449675 GENOME156244	0.000540949	0.00465091	-8.5977	HC	1.33879e-09	2.83556e-08
Faecalicatena GENOME199169	0.000479215	7.17755e-05	6.67658	GA	4.03254e-05	0.000102334
Faecalicatena GENOME242840	0.00017609	3.7533e-05	4.69161	GA	0.00132756	0.00247873
Faecalicatena gnavus GENOME096210	0.00869717	0.000990086	8.78426	GA	2.58668e-05	7.05354e-05
Finegoldia GENOME176975	2.89436e-05	2.30448e-07	125.597	GA	1.08036e-07	7.364e-07
Finegoldia GENOME231413	0.000167634	2.6274e-06	63.8022	GA	1.07387e-07	7.32294e-07
Finegoldia magna GENOME207897	2.51436e-05	3.35151e-06	7.50216	GA	2.68185e-05	7.28786e-05
Flavonifractor GENOME122723	7.49733e-06	0.000145067	-19.3491	HC	1.84984e-08	2.05172e-07
Flavonifractor GENOME158821	2.75874e-06	1.74233e-05	-6.31568	HC	7.62681e-05	0.000180551
Flavonifractor plautii GENOME000518	0.000197521	0.00144869	-7.33434	HC	6.62848e-07	3.09793e-06
Flavonifractor sp900199495 GENOME045223	1.63388e-05	9.10378e-05	-5.57186	HC	0.000775134	0.00151489
Fournierella GENOME165741	1.88028e-05	4.12601e-05	-2.19435	HC	0.000380547	0.000781905
Fusobacterium_A GENOME151017	0.000333254	9.71525e-05	3.43022	GA	0.000165047	0.000362159
Fusobacterium_B GENOME032405	4.94824e-05	1.51292e-05	3.27065	GA	0.00132756	0.00247873
GCA-900066575 GENOME090533	1.02008e-05	0.000247841	-24.2963	HC	1.61878e-06	6.44151e-06
GCA-900066575 GENOME122227	2.09021e-05	7.94063e-05	-3.79896	HC	0.00382145	0.00656277
GCA-900066995 GENOME009144	7.87046e-06	0.000107993	-13.7213	HC	6.74645e-05	0.000160552
Gemella GENOME190431	2.7914e-05	5.23749e-06	5.32965	GA	9.40719e-05	0.000218459
Gemella GENOME231932	1.91243e-05	2.52603e-06	7.57088	GA	0.000190891	0.000413447
Gemella haemolysans_B GENOME095599	6.69746e-05	6.15391e-06	10.8832	GA	2.30026e-05	6.37696e-05
Gemella sanguinis GENOME191265	0.000146315	2.41687e-05	6.0539	GA	0.000192944	0.000416424
Gemmiger GENOME025678	0.000100111	0.000231213	-2.30957	HC	0.000674701	0.00133132
Gemmiger GENOME098909	0.00204514	0.00600938	-2.93837	HC	0.00405251	0.00691931
Gemmiger GENOME106095	8.92919e-05	0.000355204	-3.97801	HC	4.62197e-06	1.56927e-05
Gemmiger GENOME125072	0.000269816	0.000982058	-3.63973	HC	0.00429593	0.00728921
Gemmiger GENOME239257	0.00012846	0.000281871	-2.19423	HC	0.00405251	0.00691931
Gemmiger GENOME250439	0.000993093	0.00307517	-3.09656	HC	8.66368e-05	0.000202838
Gemmiger sp003476825 GENOME251083	0.0068047	0.0173203	-2.54534	HC	0.00571875	0.00949344
Gordonibacter GENOME143140	5.56847e-05	1.37797e-05	4.04106	GA	0.000113101	0.000259949
Gordonibacter massiliensis GENOME142593	3.78098e-05	5.09989e-06	7.41385	GA	7.61133e-06	2.43229e-05
Gordonibacter urolithinfaciens GENOME141441	0.000104899	2.07198e-05	5.06274	GA	0.000328304	0.000682176
Granulicatella GENOME078054	9.74648e-05	2.82661e-05	3.44812	GA	0.000674701	0.00133132
Granulicatella GENOME194081	9.63233e-05	2.0129e-05	4.78531	GA	2.8301e-05	7.617e-05
Granulicatella sp001071995 GENOME173058	0.000122432	2.59161e-05	4.72417	GA	9.40719e-05	0.000218459
Haemophilus_A sputorum GENOME077606	4.37668e-06	2.73588e-05	-6.25103	HC	0.00167055	0.00308473
Haemophilus_D GENOME062339	5.98401e-05	0.00011995	-2.0045	HC	0.00116948	0.00221049
Haemophilus_D GENOME082800	5.3951e-05	0.000229898	-4.26124	HC	1.96816e-05	5.60552e-05
Haemophilus_D GENOME155913	4.38364e-05	0.000144564	-3.2978	HC	0.000808385	0.00157652
Haemophilus_D GENOME195657	6.08582e-05	0.000122095	-2.00622	HC	0.00208029	0.00379941
Haemophilus_D parainfluenzae_J GENOME207341	3.2279e-05	6.68745e-05	-2.07177	HC	0.000483619	0.000979475
Haemophilus_D parainfluenzae_L GENOME079379	4.90913e-05	0.000165932	-3.38006	HC	0.000689375	0.00135882
Haemophilus_D pittmaniae GENOME177056	5.46528e-06	3.76567e-05	-6.89018	HC	0.00211191	0.00384953
Helicobacteraceae GENOME232145	4.07341e-07	3.40899e-05	-83.6888	HC	2.16493e-06	8.21603e-06
Holdemanella GENOME020805	0.000120334	0.000275298	-2.28778	HC	1.80368e-06	7.06567e-06
Holdemania filiformis GENOME001046	4.20705e-05	0.000271652	-6.45708	HC	0.000165047	0.000362159
Holdemania massiliensis GENOME096302	2.80881e-05	0.000117133	-4.17022	HC	9.31939e-07	4.05629e-06
Holdemania sp900120005 GENOME165490	4.60504e-06	3.98493e-05	-8.65342	HC	3.69402e-05	9.48784e-05
Hungatella sp000526575 GENOME096879	0.000182273	5.43272e-05	3.3551	GA	0.00235665	0.00425351
Hungatella_A GENOME001831	0.000560536	0.00117027	-2.08777	HC	0.00022512	0.000478575
Hungatella_A GENOME022845	8.94203e-05	0.000232202	-2.59675	HC	0.0036022	0.00622691
Intestinimonas butyriciproducens GENOME141226	3.36812e-05	0.000129723	-3.85148	HC	1.60279e-08	1.90039e-07
Intestinimonas GENOME117334	2.295e-06	2.04371e-05	-8.90507	HC	1.01791e-07	7.14e-07
Intestinimonas GENOME255537	3.63685e-06	3.81258e-05	-10.4832	HC	5.70912e-08	4.5507e-07
Intestinimonas massiliensis GENOME096498	3.97825e-05	8.98733e-05	-2.25912	HC	0.00022512	0.000478575
K10 sp001941205 GENOME109880	1.70497e-06	2.83852e-05	-16.6485	HC	4.48387e-08	3.85406e-07
KLE1796 GENOME099523	0.000110975	3.95746e-06	28.042	GA	3.399e-06	1.19912e-05
Klebsiella pneumoniae GENOME147598	0.0245688	0.00190671	12.8854	GA	0.0004403	0.000894693
Klebsiella quasipneumoniae GENOME145695	0.000665625	7.93843e-05	8.38484	GA	5.69525e-05	0.000139174
Klebsiella quasivariicola GENOME211264	0.00129292	7.62279e-05	16.9612	GA	0.000380547	0.000781905
Klebsiella variicola GENOME145698	0.00231843	0.000320349	7.23719	GA	2.36284e-05	6.49441e-05
Klebsiella_A GENOME171597	0.000157559	1.25786e-05	12.5259	GA	4.79754e-05	0.000120557
Klebsiella_A grimontii GENOME000483	0.000635065	1.93662e-05	32.7924	GA	1.4896e-05	4.38894e-05
Klebsiella_A michiganensis GENOME141436	0.00155521	3.19041e-05	48.7463	GA	8.3934e-06	2.65395e-05
Klebsiella_A oxytoca GENOME000559	0.000181216	1.7543e-05	10.3298	GA	0.000350273	0.000726185
Kluyvera ascorbata GENOME231247	0.000576404	1.83702e-05	31.3771	GA	5.58089e-08	4.52545e-07
Kluyvera ascorbata_B GENOME143711	0.00274549	1.67943e-05	163.478	GA	3.64414e-05	9.46503e-05
Kluyvera GENOME000565	3.58968e-05	5.18416e-06	6.92431	GA	3.33356e-06	1.19271e-05
Lachnoclostridium GENOME243814	1.99646e-05	6.59715e-06	3.02624	GA	0.000165047	0.000362159
Lachnoclostridium phytofermentans_A GENOME230902	5.89257e-05	3.79676e-06	15.52	GA	0.00429593	0.00728921
Lachnospira eligens_B GENOME000237	0.000361193	0.00322892	-8.93961	HC	0.000152538	0.000339568
Lachnospira GENOME019241	1.38194e-05	4.14087e-05	-2.99641	HC	0.00540471	0.00901275
Lachnospira GENOME270963	2.38799e-05	7.09332e-05	-2.97042	HC	0.00266553	0.0047413
Lachnospira rogosae GENOME000308	0.000112103	0.00352039	-31.4032	HC	2.48402e-06	9.11313e-06
Lachnospira sp000436475 GENOME151978	8.1389e-05	0.00102	-12.5324	HC	0.000165047	0.000362159
Lachnospira sp000436535 GENOME148443	5.86614e-05	0.000379076	-6.46211	HC	0.00266553	0.0047413
Lachnospira sp000437735 GENOME017394	0.000207176	0.00409597	-19.7705	HC	0.0036022	0.00622691
Lachnospira sp003537285 GENOME001023	0.000191869	0.00168004	-8.75618	HC	0.000208462	0.000446254
Lachnospira sp900316325 GENOME266163	8.72576e-06	0.000398751	-45.6981	HC	1.12129e-05	3.36915e-05
Lachnospiraceae GENOME000662	0.00024446	0.000527903	-2.15947	HC	0.00510604	0.00856903
Lachnospiraceae GENOME008152	2.80729e-05	0.000233543	-8.31916	HC	2.0082e-06	7.6772e-06
Lachnospiraceae GENOME092065	1.32697e-05	3.80309e-05	-2.866	HC	5.6538e-06	1.87755e-05
Lachnospiraceae GENOME126012	1.68005e-05	5.02794e-05	-2.99273	HC	0.000674701	0.00133132
Lachnospiraceae GENOME186025	9.8769e-05	2.97346e-05	3.32169	GA	0.000951431	0.00182457
Lachnospiraceae GENOME214037	1.63632e-05	7.21418e-05	-4.4088	HC	1.01874e-05	3.14017e-05
Lachnospiraceae GENOME218592	2.04486e-05	6.89466e-05	-3.37169	HC	0.00266553	0.0047413
Lachnospiraceae GENOME237866	6.12634e-06	7.90712e-05	-12.9067	HC	4.16017e-07	2.13926e-06
Lachnospiraceae GENOME252036	2.92574e-05	8.37228e-05	-2.86159	HC	6.37472e-08	4.94817e-07
Lachnospiraceae GENOME255913	5.40139e-06	2.66059e-05	-4.92575	HC	2.2792e-07	1.29153e-06
Lachnospiraceae GENOME258411	7.13829e-05	0.000198402	-2.77941	HC	0.000830288	0.00160059
Lachnospiraceae GENOME282610	2.90634e-05	0.000228353	-7.85708	HC	0.00195335	0.00357112
Lachnospirales GENOME009602	5.27194e-06	0.000108458	-20.5727	HC	0.000380547	0.000781905
Lachnospirales GENOME213666	0.000203807	0.000627197	-3.07741	HC	4.16017e-07	2.13926e-06
Lachnospirales GENOME262257	4.77051e-07	2.83433e-05	-59.4135	HC	2.16016e-07	1.2388e-06
Lactobacillus amylolyticus GENOME096523	2.81757e-05	1.75146e-07	160.87	GA	2.9856e-07	1.63341e-06
Lactobacillus apis GENOME037223	0.000132529	2.03921e-05	6.49906	GA	0.000951431	0.00182457
Lactobacillus crispatus GENOME141398	0.000353461	3.06911e-06	115.167	GA	2.95709e-06	1.07695e-05
Lactobacillus delbrueckii GENOME096183	0.00100313	5.40229e-06	185.686	GA	1.98174e-06	7.65794e-06
Lactobacillus delbrueckii_A GENOME045767	2.15165e-05	1.30149e-07	165.322	GA	4.00673e-06	1.39291e-05
Lactobacillus gasseri GENOME239704	7.63737e-05	8.08957e-06	9.441	GA	1.32226e-05	3.93861e-05
Lactobacillus gasseri_A GENOME142482	0.00174265	8.78073e-06	198.463	GA	1.86177e-05	5.3756e-05
Lactobacillus GENOME254720	4.09247e-05	7.12438e-06	5.74432	GA	0.0022146	0.00402475
Lactobacillus helveticus GENOME142435	2.18713e-05	1.59696e-06	13.6956	GA	0.00122137	0.0023062
Lactobacillus ultunensis GENOME096056	7.09143e-05	5.12592e-07	138.344	GA	1.99904e-06	7.6772e-06
Lactobacillus_B animalis GENOME000509	3.18062e-05	8.16361e-06	3.8961	GA	0.000830288	0.00160059
Lactobacillus_B murinus GENOME000024	3.32662e-05	4.54015e-06	7.3271	GA	4.23731e-05	0.000107223
Lactobacillus_B salivarius GENOME141003	0.00186219	2.23268e-05	83.4062	GA	2.46204e-05	6.75949e-05
Lactobacillus_C paracasei GENOME142483	0.000117845	6.81176e-07	173.003	GA	7.71342e-09	1.11765e-07
Lactobacillus_C saniviri GENOME141220	3.39134e-05	3.33367e-07	101.73	GA	1.54162e-08	1.90039e-07
Lactobacillus_D curvatus GENOME000064	0.000107143	1.96202e-06	54.6088	GA	5.02571e-08	4.17127e-07
Lactobacillus_D sakei GENOME142485	5.03585e-05	3.73658e-06	13.4772	GA	2.19182e-06	8.29586e-06
Lactobacillus_F pentosus GENOME167947	6.27751e-05	1.76825e-07	355.012	GA	2.19979e-08	2.3277e-07
Lactobacillus_F plantarum GENOME142458	0.000266495	5.64584e-05	4.7202	GA	5.05377e-06	1.70902e-05
Lactobacillus_G brevis GENOME142415	0.000374149	1.61719e-05	23.1358	GA	3.74824e-08	3.38419e-07
Lactobacillus_G buchneri GENOME225173	5.09004e-05	2.84778e-07	178.737	GA	1.13992e-08	1.51315e-07
Lactobacillus_G hilgardii GENOME096049	3.09213e-05	1.1266e-06	27.4467	GA	1.4424e-07	9.23707e-07
Lactobacillus_G kefiri GENOME143493	6.89186e-05	7.59271e-07	90.7695	GA	6.48547e-08	5.02021e-07
Lactobacillus_G parafarraginis GENOME147630	3.27577e-05	6.24022e-07	52.4945	GA	1.02102e-05	3.14017e-05
Lactobacillus_H antri GENOME096522	0.000180739	7.86412e-07	229.828	GA	1.76854e-06	6.97767e-06
Lactobacillus_H fermentum GENOME000862	0.0108326	5.71331e-06	1896.04	GA	5.60736e-08	4.52983e-07
Lactobacillus_H GENOME096057	2.80505e-05	5.90611e-06	4.74941	GA	6.89769e-06	2.2325e-05
Lactobacillus_H GENOME153023	3.73838e-05	2.0656e-07	180.983	GA	1.28207e-06	5.42698e-06
Lactobacillus_H mucosae GENOME140701	0.00142636	2.93372e-06	486.195	GA	4.27381e-08	3.69064e-07
Lactobacillus_H oris GENOME078306	0.00281979	9.93798e-07	2837.39	GA	1.34395e-07	8.77915e-07
Lactobacillus_H vaginalis GENOME254740	4.15457e-05	4.93602e-07	84.1685	GA	5.14825e-06	1.72385e-05
Lactobacillus_H vaginalis_A GENOME000067	0.000211485	1.18482e-05	17.8496	GA	5.05169e-05	0.00012649
Lactococcus garvieae GENOME017898	0.0001373	2.38738e-05	5.75106	GA	0.000417739	0.000850727
Lactococcus garvieae_B GENOME066135	5.75745e-05	7.74706e-06	7.43179	GA	1.91407e-06	7.41838e-06
Lactococcus lactis_E GENOME027596	2.28253e-05	5.33326e-06	4.2798	GA	1.05321e-05	3.22175e-05
Lactococcus petauri GENOME001376	0.00017377	3.55328e-05	4.89041	GA	0.0015124	0.00281245
Lactococcus raffinolactis GENOME022861	9.15794e-05	6.10888e-06	14.9912	GA	7.69645e-07	3.49609e-06
Lancefieldella GENOME029683	7.32158e-05	4.46003e-06	16.416	GA	2.35887e-07	1.32867e-06
Lancefieldella GENOME174134	5.94494e-05	5.41645e-06	10.9757	GA	4.87898e-07	2.44798e-06
Lancefieldella GENOME230903	0.000104217	6.29494e-06	16.5556	GA	4.66186e-11	5.36191e-09
Lancefieldella parvula GENOME178960	3.62424e-05	2.63745e-06	13.7415	GA	4.80237e-12	1.79958e-09
Lancefieldella rimae GENOME092876	9.35749e-05	5.22988e-06	17.8924	GA	7.81717e-12	1.79958e-09
Lancefieldella sp000564995 GENOME193231	8.10226e-05	5.3051e-06	15.2726	GA	4.49973e-07	2.29488e-06
Lancefieldella sp000564995 GENOME231477	0.000105986	6.42322e-06	16.5005	GA	3.55222e-09	5.88788e-08
Laribacter hongkongensis GENOME142546	7.96676e-05	1.02902e-06	77.4209	GA	5.55925e-07	2.6866e-06
Lawsonibacter asaccharolyticus GENOME096496	9.44449e-05	0.000451184	-4.77722	HC	0.00382145	0.00656277
Lawsonibacter GENOME000420	8.93158e-05	0.000192637	-2.15681	HC	0.00250682	0.00449811
Lawsonibacter GENOME000459	0.000241013	0.000652341	-2.70667	HC	6.62848e-07	3.09793e-06
Lawsonibacter GENOME000979	7.26922e-05	0.000151365	-2.08227	HC	0.000242994	0.000514789
Lawsonibacter GENOME222447	5.94005e-06	1.50588e-05	-2.53513	HC	3.76826e-06	1.3145e-05
Lawsonibacter GENOME248577	1.15884e-05	0.000332541	-28.6961	HC	1.1311e-09	2.60041e-08
Lawsonibacter GENOME285666	3.52475e-06	2.71852e-05	-7.71266	HC	2.2792e-07	1.29153e-06
Lawsonibacter sp002160305 GENOME016248	6.66476e-06	1.82789e-05	-2.74262	HC	2.2792e-07	1.29153e-06
Lawsonibacter sp900066825 GENOME000269	0.000196236	0.000719509	-3.66656	HC	3.399e-06	1.19912e-05
Leclercia adecarboxylata_C GENOME212260	5.9837e-05	3.21596e-06	18.6063	GA	3.11231e-05	8.26192e-05
Leuconostoc citreum GENOME232315	0.00013127	4.4893e-06	29.2407	GA	2.35887e-07	1.32867e-06
Leuconostoc GENOME000508	6.34474e-05	2.55558e-06	24.827	GA	5.70912e-08	4.5507e-07
Leuconostoc GENOME170556	7.54825e-05	1.99911e-05	3.7758	GA	0.00030595	0.000639335
Leuconostoc lactis_B GENOME225852	6.58245e-05	2.57253e-05	2.55874	GA	0.00605154	0.00997394
Leuconostoc mesenteroides GENOME096071	0.000143169	2.89376e-06	49.4751	GA	1.01621e-07	7.14e-07
Libanicoccus GENOME261449	1.77394e-06	2.324e-05	-13.1008	HC	0.000934895	0.00180036
Mahellia GENOME243681	1.60958e-05	5.78009e-05	-3.59106	HC	3.399e-06	1.19912e-05
Massilioclostridium methylpentosum GENOME096045	1.14972e-05	4.9165e-05	-4.27627	HC	3.72044e-08	3.37366e-07
Megasphaera GENOME110273	1.10929e-06	2.22443e-05	-20.0528	HC	0.000566827	0.00114047
Megasphaera GENOME148816	1.15586e-05	0.000127709	-11.0489	HC	0.000121389	0.000277957
Megasphaera sp000417505 GENOME141145	0.000659311	0.00355678	-5.39469	HC	0.000166139	0.000364004
Megasphaera sp001546855 GENOME226031	1.14844e-06	2.17217e-05	-18.914	HC	2.90062e-05	7.78265e-05
Megasphaera sp002319965 GENOME192857	4.40293e-06	2.79271e-05	-6.34286	HC	2.48402e-06	9.11313e-06
Megasphaera sp900066485 GENOME000198	4.11609e-06	1.92394e-05	-4.6742	HC	2.15712e-05	5.99783e-05
Metakosakonia intermedia GENOME146010	0.00029512	1.05134e-05	28.0709	GA	1.12129e-05	3.36915e-05
Metakosakonia intestini GENOME177471	2.4868e-05	1.15495e-06	21.5317	GA	8.40808e-06	2.65571e-05
Metakosakonia massiliensis GENOME096298	5.72106e-05	7.11483e-06	8.04104	GA	4.23388e-05	0.000107117
Metakosakonia sp002377245 GENOME231559	1.96005e-05	1.22756e-06	15.9671	GA	1.97069e-05	5.60552e-05
Methanobrevibacter_A GENOME014311	1.33888e-05	0.00018914	-14.1267	HC	1.23339e-05	3.682e-05
Monoglobales GENOME013168	6.39694e-06	1.47266e-05	-2.30213	HC	0.00110105	0.00209404
Monoglobales GENOME066712	9.02787e-05	0.000199629	-2.21125	HC	1.01874e-05	3.14017e-05
Morganella morganii GENOME145980	2.97073e-05	7.12277e-07	41.7075	GA	6.98652e-07	3.25787e-06
Muribaculaceae GENOME134382	1.6701e-05	0.00010334	-6.18762	HC	9.90303e-12	2.0251e-09
Muribaculaceae GENOME218246	6.47242e-06	8.14583e-05	-12.5855	HC	2.74027e-10	1.1731e-08
Muribaculum intestinale GENOME000224	1.81909e-06	2.44174e-05	-13.4229	HC	1.30097e-06	5.42698e-06
Muribaculum sp002358615 GENOME000225	3.4529e-06	5.56726e-05	-16.1234	HC	5.65766e-10	1.79656e-08
NC2004 GENOME025619	1.67883e-05	3.63199e-05	-2.1634	HC	0.00235665	0.00425351
Negativibacillus GENOME129695	7.29539e-05	0.000153122	-2.09889	HC	0.0001301	0.000295696
Negativibacillus GENOME286887	3.96207e-06	3.62809e-05	-9.15706	HC	3.12969e-05	8.29112e-05
Neobitarella massiliensis GENOME147776	0.00011587	0.000934244	-8.06285	HC	2.48402e-06	9.11313e-06
Nissabacter archeti GENOME231599	5.57031e-05	3.66385e-06	15.2034	GA	0.00237058	0.0042703
NK3B98 GENOME246267	8.41604e-06	5.75165e-05	-6.83414	HC	6.59935e-09	9.87854e-08
NK3B98 GENOME251583	2.72997e-05	9.10174e-05	-3.33401	HC	1.41933e-06	5.87465e-06
NK3B98 GENOME261291	1.69482e-06	3.24735e-05	-19.1605	HC	2.13404e-05	5.99783e-05
Nosocomiicoccus massiliensis GENOME096388	8.79186e-05	3.40073e-08	2585.29	GA	4.56767e-05	0.000115252
Odoribacter GENOME007443	2.15581e-05	6.13385e-05	-2.84527	HC	5.69525e-05	0.000139174
Odoribacter GENOME201325	5.56025e-06	4.45081e-05	-8.00469	HC	1.07387e-07	7.32294e-07
Odoribacter laneus GENOME096256	2.42252e-06	0.000123721	-51.0715	HC	1.60279e-08	1.90039e-07
Odoribacter massiliensis GENOME096562	1.36703e-05	0.000318744	-23.3165	HC	2.27364e-10	1.09976e-08
Odoribacter splanchnicus GENOME001635	2.40955e-05	0.00125713	-52.1729	HC	7.04248e-11	6.48032e-09
Olsenella_B sp000752675 GENOME001638	8.27506e-06	9.4037e-05	-11.3639	HC	0.000586648	0.00116885
Olsenella_E GENOME143191	6.38924e-06	0.000145677	-22.8004	HC	0.00283318	0.00502494
Olsenella_E GENOME166524	1.93842e-05	3.21889e-06	6.02202	GA	1.35938e-05	4.03832e-05
Olsenella_E sp900119915 GENOME142589	6.52518e-05	2.02354e-06	32.2463	GA	2.13636e-05	5.99783e-05
Oribacterium GENOME237633	5.76761e-06	1.94352e-05	-3.36972	HC	2.69039e-05	7.30426e-05
Oscillibacter GENOME011515	1.45088e-05	6.50093e-05	-4.48066	HC	2.7597e-06	1.00817e-05
Oscillibacter GENOME033131	6.98698e-06	1.88346e-05	-2.69568	HC	2.0153e-07	1.17313e-06
Oscillibacter GENOME035872	1.94186e-05	0.000347273	-17.8836	HC	1.24981e-11	2.30125e-09
Oscillibacter GENOME036500	3.62191e-05	0.000309221	-8.53751	HC	1.05176e-10	7.43481e-09
Oscillibacter GENOME036899	2.50558e-05	0.000334291	-13.3419	HC	2.89122e-12	1.7735e-09
Oscillibacter GENOME097137	3.42797e-05	0.00032642	-9.52224	HC	1.60279e-08	1.90039e-07
Oscillibacter GENOME129025	2.02222e-06	2.52599e-05	-12.4911	HC	9.53942e-10	2.34175e-08
Oscillibacter GENOME139388	9.22987e-06	2.78255e-05	-3.01472	HC	2.15712e-05	5.99783e-05
Oscillibacter GENOME155275	3.30422e-05	0.00036899	-11.1672	HC	7.81717e-12	1.79958e-09
Oscillibacter GENOME158068	1.05159e-05	5.69758e-05	-5.41806	HC	4.66186e-11	5.36191e-09
Oscillibacter GENOME158155	2.03269e-05	8.3059e-05	-4.08615	HC	1.58178e-09	3.19646e-08
Oscillibacter GENOME158523	1.75993e-05	9.68371e-05	-5.50231	HC	3.95423e-10	1.39845e-08
Oscillibacter GENOME158752	8.28263e-06	3.4376e-05	-4.15037	HC	5.58089e-08	4.52545e-07
Oscillibacter GENOME237520	0.000222304	2.19784e-05	10.1147	GA	0.00301022	0.00532354
Oscillibacter GENOME249374	2.93916e-06	1.83661e-05	-6.24875	HC	4.26361e-08	3.69064e-07
Oscillibacter GENOME278449	1.54506e-06	6.86508e-05	-44.4324	HC	1.7288e-08	2.04162e-07
Oscillibacter sp001916835 GENOME124777	0.000134463	0.00144232	-10.7265	HC	1.28006e-10	7.60155e-09
Oscillibacter sp900066435 GENOME141047	0.000103292	0.000896869	-8.68286	HC	1.84984e-08	2.05172e-07
Oscillospiraceae GENOME081328	7.41276e-05	0.00021033	-2.8374	HC	2.8301e-05	7.617e-05
Oscillospiraceae GENOME093619	4.04504e-05	0.000394271	-9.74702	HC	6.20026e-05	0.000149793
Oscillospiraceae GENOME095707	3.67397e-05	0.000201057	-5.47248	HC	1.33879e-09	2.83556e-08
Oscillospiraceae GENOME125765	6.7554e-05	0.00014235	-2.1072	HC	0.000830288	0.00160059
Oscillospiraceae GENOME125826	5.05106e-06	2.27094e-05	-4.49597	HC	1.30473e-06	5.42698e-06
Oscillospiraceae GENOME138470	2.29474e-05	8.2122e-05	-3.5787	HC	3.24278e-08	3.07466e-07
Oscillospiraceae GENOME158620	5.19456e-06	2.59341e-05	-4.99254	HC	5.06635e-06	1.7095e-05
Oscillospiraceae GENOME159700	0.000266241	0.000755894	-2.83913	HC	2.8301e-05	7.617e-05
Oscillospiraceae GENOME164403	0.000109518	0.000296595	-2.70818	HC	9.31939e-07	4.05629e-06
Oscillospiraceae GENOME221775	2.87735e-05	0.00014489	-5.03556	HC	9.44051e-08	6.68425e-07
Oscillospiraceae GENOME245896	2.51424e-05	0.000136443	-5.4268	HC	0.000518345	0.0010475
Oscillospiraceae GENOME252665	6.96684e-06	5.53543e-05	-7.94539	HC	8.0301e-10	2.174e-08
Oscillospiraceae GENOME283623	2.44222e-05	7.30222e-05	-2.98999	HC	6.20026e-05	0.000149793
Oxalobacter GENOME007437	2.01717e-06	4.42164e-05	-21.92	HC	0.00523017	0.00876136
Oxalobacter GENOME255276	4.21132e-06	7.41563e-05	-17.6088	HC	5.38213e-07	2.61335e-06
Paenibacillus lactis GENOME232220	5.09084e-05	4.10402e-06	12.4045	GA	0.000380547	0.000781905
Pantoea brenneri GENOME231730	9.96866e-05	3.65917e-06	27.2429	GA	3.09466e-05	8.23255e-05
Pantoea conspicua GENOME244286	7.78319e-05	1.0952e-06	71.0666	GA	1.4128e-06	5.85962e-06
Pantoea septica GENOME143092	0.000137857	4.47301e-06	30.8198	GA	3.92852e-05	0.000100768
Pantoea sp002920175 GENOME176629	2.18467e-05	7.66884e-07	28.4877	GA	0.00014237	0.00032042
Pantoea_B calida GENOME211901	2.25222e-05	7.84053e-07	28.7253	GA	5.59411e-05	0.000138322
Parabacteroides chinchillae GENOME142628	4.62501e-06	4.03427e-05	-8.72273	HC	2.13236e-08	2.27984e-07
Parabacteroides distasonis GENOME143131	0.0016229	0.00373286	-2.30012	HC	5.69525e-05	0.000139174
Parabacteroides GENOME000944	9.10088e-06	0.000120064	-13.1926	HC	8.91827e-09	1.24407e-07
Parabacteroides GENOME001324	1.14231e-06	2.0304e-05	-17.7745	HC	3.01008e-08	2.94756e-07
Parabacteroides GENOME007573	1.4687e-06	3.62423e-05	-24.6764	HC	3.72044e-08	3.37366e-07
Parabacteroides GENOME024263	1.53001e-05	0.000204692	-13.3785	HC	4.17476e-06	1.4296e-05
Parabacteroides GENOME113217	8.38034e-06	9.92194e-05	-11.8395	HC	7.67694e-09	1.11765e-07
Parabacteroides GENOME143190	5.74906e-06	9.88107e-05	-17.1873	HC	3.29547e-10	1.32072e-08
Parabacteroides GENOME152519	2.28898e-05	0.00024168	-10.5584	HC	1.80368e-06	7.06567e-06
Parabacteroides GENOME205174	7.97132e-06	3.44235e-05	-4.31842	HC	1.84984e-08	2.05172e-07
Parabacteroides GENOME239789	1.61312e-05	0.000266347	-16.5113	HC	2.74027e-10	1.1731e-08
Parabacteroides GENOME258721	1.26352e-05	4.93726e-05	-3.90754	HC	4.17476e-06	1.4296e-05
Parabacteroides goldsteinii GENOME096473	6.47745e-06	7.58964e-05	-11.717	HC	6.37472e-08	4.94817e-07
Parabacteroides gordonii GENOME140245	2.69599e-06	6.015e-05	-22.3109	HC	5.66496e-09	8.68338e-08
Parabacteroides johnsonii GENOME000655	4.76882e-05	0.000465083	-9.75258	HC	4.85596e-09	7.64723e-08
Parabacteroides merdae GENOME000192	0.000305608	0.003418	-11.1842	HC	8.29087e-08	6.08043e-07
Parabacteroides sp000436495 GENOME138841	7.79052e-07	4.71767e-05	-60.5566	HC	3.01008e-08	2.94756e-07
Parabacteroides sp900155425 GENOME122359	8.24975e-06	0.000143822	-17.4335	HC	8.0301e-10	2.174e-08
Paramuribaculum GENOME115718	3.44624e-06	2.74942e-05	-7.97803	HC	1.42326e-06	5.87465e-06
Paramuribaculum sp000431155 GENOME135463	4.35495e-06	0.00010719	-24.6134	HC	2.45505e-08	2.51603e-07
Paraprevotella clara GENOME147612	5.01938e-05	0.00166193	-33.1103	HC	2.0153e-07	1.17313e-06
Paraprevotella GENOME016875	2.10656e-05	0.000134329	-6.37672	HC	0.000586261	0.00116885
Paraprevotella GENOME037806	2.52268e-06	3.40062e-05	-13.4802	HC	7.94935e-06	2.53656e-05
Paraprevotella GENOME101260	1.0131e-05	0.000125405	-12.3784	HC	4.88066e-08	4.06519e-07
Paraprevotella GENOME140082	3.48457e-05	0.000523995	-15.0376	HC	6.74702e-10	1.91181e-08
Paraprevotella xylaniphila GENOME096191	4.13467e-05	0.00107675	-26.042	HC	8.29087e-08	6.08043e-07
Parascardovia denticolens GENOME185132	4.32275e-05	8.80795e-07	49.0778	GA	8.76671e-07	3.90934e-06
Parasutterella excrementihominis GENOME095941	1.87834e-05	0.00124684	-66.3802	HC	9.53942e-10	2.34175e-08
Parasutterella GENOME195758	1.03039e-06	3.76796e-05	-36.5684	HC	1.78998e-07	1.08759e-06
Parasutterella GENOME230476	4.09024e-06	0.000137504	-33.6176	HC	5.58089e-08	4.52545e-07
Parasutterella sp000980495 GENOME195667	5.53589e-05	0.00136663	-24.6867	HC	0.000830288	0.00160059
Parvimonas GENOME093918	4.46944e-05	8.88496e-06	5.03034	GA	0.0048221	0.00812213
Parvimonas micra GENOME095968	5.86767e-05	4.40128e-06	13.3317	GA	1.13931e-05	3.42372e-05
Pauljensenia bouchesdurhonensis GENOME262065	0.00139346	0.000108403	12.8544	GA	2.0153e-07	1.17313e-06
Pauljensenia cardiffensis GENOME283194	0.000116033	6.27129e-06	18.5023	GA	5.97884e-06	1.98364e-05
Pauljensenia GENOME003966	0.000186269	1.43208e-05	13.0069	GA	5.66496e-09	8.68338e-08
Pauljensenia GENOME095471	0.000543925	4.38189e-05	12.413	GA	1.28006e-10	7.60155e-09
Pauljensenia GENOME095650	0.00108395	0.000116849	9.27651	GA	1.55409e-10	8.39279e-09
Pauljensenia GENOME095685	0.00300413	0.000120898	24.8485	GA	5.65766e-10	1.79656e-08
Pauljensenia GENOME098769	0.000193025	2.26697e-05	8.51469	GA	3.95423e-10	1.39845e-08
Pauljensenia GENOME191311	0.000583349	3.37022e-05	17.3089	GA	4.15633e-09	6.60221e-08
Pauljensenia keddieii GENOME004807	0.00106603	8.68114e-05	12.2799	GA	3.29547e-10	1.32072e-08
Pauljensenia sp000278725 GENOME065370	0.00131309	0.000267986	4.89984	GA	1.96816e-05	5.60552e-05
Pauljensenia sp000308055 GENOME096281	0.000232876	2.94186e-05	7.91594	GA	4.16017e-07	2.13926e-06
Pauljensenia sp000411415 GENOME096378	0.00134765	6.08036e-05	22.1639	GA	8.91827e-09	1.24407e-07
Pauljensenia sp000758755 GENOME207895	0.000225411	2.318e-05	9.72439	GA	1.1987e-08	1.51315e-07
Pauljensenia sp001838165 GENOME207226	0.00111894	0.000114848	9.74282	GA	5.65766e-10	1.79656e-08
Pediococcus acidilactici GENOME095943	0.0102362	1.57607e-07	64947.5	GA	6.36734e-08	4.94817e-07
Pediococcus pentosaceus GENOME142050	0.00474989	1.02148e-06	4649.99	GA	1.00287e-09	2.42237e-08
PeH17 sp000435055 GENOME014725	3.71935e-06	0.000204709	-55.0389	HC	1.56286e-05	4.57318e-05
Peptococcaceae GENOME089515	0.000105223	0.000429602	-4.08277	HC	6.74702e-10	1.91181e-08
Peptoniphilus_A senegalensis GENOME096297	1.79907e-05	4.08377e-06	4.40541	GA	0.000178494	0.000387966
Peptoniphilus_C GENOME000611	2.34429e-05	4.55779e-06	5.14347	GA	6.2469e-06	2.05102e-05
Peptostreptococcus stomatis GENOME283193	4.41155e-05	4.1342e-06	10.6709	GA	2.45505e-08	2.51603e-07
Phascolarctobacterium_A GENOME004992	9.05827e-07	2.17334e-05	-23.9929	HC	1.10468e-05	3.36395e-05
Phascolarctobacterium_A GENOME109727	1.09881e-05	3.12137e-05	-2.84068	HC	0.00353299	0.00614767
Phascolarctobacterium_A GENOME112478	4.25651e-06	2.11029e-05	-4.9578	HC	0.000734263	0.00144267
Phascolarctobacterium_A GENOME157290	2.33689e-06	0.000217659	-93.1404	HC	0.000256941	0.000543711
Phascolarctobacterium_A succinatutens GENOME096175	6.5639e-05	0.000908581	-13.8421	HC	2.15712e-05	5.99783e-05
Phascolarctobacterium_A succinatutens_A GENOME018146	1.55793e-05	0.000703188	-45.136	HC	0.00382145	0.00656277
Phil1 sp001940855 GENOME026012	1.4301e-05	0.000127307	-8.90193	HC	1.57122e-07	9.73189e-07
Phocea massiliensis GENOME098242	1.19889e-05	0.000131965	-11.0073	HC	1.30097e-06	5.42698e-06
Pluralibacter gergoviae GENOME146009	9.69227e-05	5.04612e-06	19.2074	GA	8.81055e-05	0.000206089
Porphyromonas GENOME065655	3.82172e-06	1.88352e-05	-4.92845	HC	0.0003867	0.000793662
Prevotella bergensis GENOME243602	9.78602e-06	0.000156759	-16.0187	HC	2.82321e-08	2.80628e-07
Prevotella bivia GENOME231503	1.15126e-05	0.000194991	-16.9371	HC	1.61878e-06	6.44151e-06
Prevotella corporis GENOME230645	5.11901e-05	0.000434205	-8.4822	HC	2.58264e-09	4.61144e-08
Prevotella denticola GENOME208504	7.03332e-06	8.66763e-05	-12.3237	HC	1.22031e-07	8.05025e-07
Prevotella disiens GENOME239710	8.55628e-06	0.000154331	-18.0372	HC	4.15633e-09	6.60221e-08
Prevotella GENOME014888	1.16195e-06	3.51315e-05	-30.235	HC	1.50438e-05	4.41134e-05
Prevotella GENOME024743	6.29983e-06	9.12767e-05	-14.4887	HC	1.03462e-08	1.39429e-07
Prevotella GENOME037509	1.03606e-06	2.63268e-05	-25.4104	HC	1.82265e-06	7.12898e-06
Prevotella GENOME069755	2.87251e-06	3.46356e-05	-12.0576	HC	0.000350273	0.000726185
Prevotella GENOME073885	4.28116e-05	0.000522263	-12.1991	HC	7.04248e-11	6.48032e-09
Prevotella GENOME094099	1.59571e-06	3.52996e-05	-22.1216	HC	6.58823e-05	0.000157766
Prevotella GENOME110697	1.84316e-06	4.74163e-05	-25.7255	HC	1.86572e-09	3.49604e-08
Prevotella GENOME113426	4.24046e-06	2.32341e-05	-5.47914	HC	0.00460393	0.00778314
Prevotella GENOME115597	1.23071e-05	9.11488e-05	-7.40617	HC	1.84984e-08	2.05172e-07
Prevotella GENOME115935	2.73046e-06	5.65077e-05	-20.6953	HC	0.000668852	0.00132404
Prevotella GENOME118160	8.56553e-06	0.000105738	-12.3446	HC	0.0036022	0.00622691
Prevotella GENOME133372	1.69101e-06	6.30643e-05	-37.2939	HC	0.00108111	0.00206251
Prevotella GENOME218243	8.1912e-07	2.12838e-05	-25.9837	HC	8.40919e-08	6.11969e-07
Prevotella GENOME226303	2.96275e-05	0.000231654	-7.8189	HC	9.24993e-06	2.90106e-05
Prevotella GENOME229012	1.98585e-05	0.000180266	-9.07751	HC	4.6799e-07	2.35407e-06
Prevotella GENOME234729	1.42014e-05	3.61052e-05	-2.54237	HC	4.62197e-06	1.56927e-05
Prevotella GENOME238994	2.15955e-05	0.000382085	-17.6928	HC	0.00132756	0.00247873
Prevotella GENOME243599	4.39847e-06	3.74543e-05	-8.51531	HC	3.72044e-08	3.37366e-07
Prevotella GENOME269003	1.00654e-06	5.484e-05	-54.4836	HC	7.08074e-07	3.27494e-06
Prevotella GENOME276091	1.17614e-06	1.94973e-05	-16.5774	HC	0.000358862	0.000741487
Prevotella GENOME277404	1.79751e-05	0.000114461	-6.36776	HC	6.62848e-07	3.09793e-06
Prevotella melaninogenica GENOME219449	2.8921e-05	0.000118358	-4.09245	HC	3.399e-06	1.19912e-05
Prevotella multisaccharivorax GENOME247475	9.34201e-07	2.47247e-05	-26.4662	HC	2.34863e-08	2.4722e-07
Prevotella oris GENOME246864	1.59339e-05	0.000150174	-9.42477	HC	1.84984e-08	2.05172e-07
Prevotella salivae GENOME096168	3.7294e-06	3.08575e-05	-8.27412	HC	2.0153e-07	1.17313e-06
Prevotella sp000433175 GENOME239643	1.56044e-06	2.18058e-05	-13.9741	HC	1.22031e-07	8.05025e-07
Prevotella sp000436595 GENOME070341	3.14234e-05	0.000354346	-11.2765	HC	1.70128e-12	1.56485e-09
Prevotella sp000436695 GENOME054531	6.01631e-06	3.57532e-05	-5.94271	HC	2.0153e-07	1.17313e-06
Prevotella sp000436915 GENOME130046	1.94036e-05	0.000741954	-38.238	HC	0.00307256	0.00542338
Prevotella sp000834015 GENOME080845	9.85032e-06	0.000208498	-21.1666	HC	1.61878e-06	6.44151e-06
Prevotella sp001275135 GENOME142497	0.000174641	0.000464134	-2.65764	HC	5.26008e-07	2.56861e-06
Prevotella sp002251295 GENOME157213	1.50768e-05	0.000242064	-16.0554	HC	0.000152538	0.000339568
Prevotella sp002251365 GENOME078034	1.64285e-05	0.00010826	-6.58978	HC	0.000110741	0.000255162
Prevotella sp900315955 GENOME118058	1.91195e-05	0.000330493	-17.2856	HC	0.0001301	0.000295696
Prevotellamassilia GENOME069124	0.000131768	0.000652327	-4.95057	HC	1.28006e-10	7.60155e-09
Prevotellamassilia GENOME098969	8.17747e-07	8.94807e-05	-109.424	HC	0.000377674	0.000779482
Prevotellamassilia GENOME115127	1.44558e-06	4.4445e-05	-30.7453	HC	9.45685e-05	0.000219343
Prevotellamassilia GENOME166968	1.99808e-06	3.83632e-05	-19.2	HC	1.45903e-07	9.33285e-07
Prevotellamassilia GENOME181333	2.7637e-05	0.00167444	-60.5869	HC	4.79754e-05	0.000120557
Prevotellamassilia GENOME236194	4.14327e-06	6.89282e-05	-16.6362	HC	7.67694e-09	1.11765e-07
Prevotellamassilia GENOME239268	1.48136e-06	6.57155e-05	-44.3615	HC	4.6799e-07	2.35407e-06
Prevotellamassilia GENOME267425	9.79402e-06	0.00195702	-199.818	HC	2.37009e-07	1.33023e-06
Prevotellamassilia sp000437675 GENOME217236	4.9966e-06	0.00400118	-800.781	HC	5.73792e-11	5.87074e-09
Prevotellamassilia timonensis GENOME142596	5.22425e-05	0.000722854	-13.8365	HC	2.82321e-08	2.80628e-07
Propionibacteriaceae GENOME257070	0.000272642	3.06674e-05	8.89026	GA	0.0028133	0.00499931
Proteus mirabilis GENOME145982	0.000169903	1.45697e-05	11.6614	GA	0.000304726	0.000637501
Proteus penneri GENOME143633	0.000149662	4.51401e-06	33.155	GA	0.00158484	0.00294121
Proteus sp001722135 GENOME142612	9.42698e-05	1.13128e-06	83.3299	GA	2.15672e-07	1.2388e-06
Proteus terrae GENOME098791	7.08654e-05	1.25795e-07	563.339	GA	0.000183886	0.000399215
Providencia rettgeri_C GENOME264766	8.01547e-05	2.64e-06	30.3616	GA	6.59457e-05	0.000157766
Providencia rustigianii GENOME103856	2.61911e-05	7.91721e-07	33.0812	GA	0.00244179	0.00438569
Pseudescherichia vulneris GENOME231920	6.693e-05	4.61064e-06	14.5164	GA	0.000971901	0.00185995
Pseudoflavonifractor capillosus GENOME000271	3.45168e-05	9.35623e-05	-2.71063	HC	1.12129e-05	3.36915e-05
Pygmaiobacter GENOME081475	5.90654e-05	0.000142682	-2.41567	HC	0.0001301	0.000295696
QALR01 GENOME276476	2.97826e-06	2.44189e-05	-8.19906	HC	2.13636e-05	5.99783e-05
QALW01 GENOME251968	1.23791e-05	2.86286e-05	-2.31265	HC	1.82932e-05	5.29722e-05
QAMX01 sp003149835 GENOME063431	5.17216e-06	2.02235e-05	-3.91008	HC	1.84428e-06	7.17678e-06
QANA01 GENOME222296	3.85202e-07	3.10585e-05	-80.6292	HC	0.00030244	0.000635607
Ralstonia pickettii GENOME096221	3.36771e-05	8.13304e-07	41.4077	GA	2.82412e-06	1.02804e-05
Raoultella ornithinolytica GENOME141809	0.000732591	7.57569e-05	9.6703	GA	2.15712e-05	5.99783e-05
RC9 GENOME008718	1.79937e-06	3.08244e-05	-17.1306	HC	5.19582e-05	0.000129938
RC9 GENOME017944	1.94378e-07	0.00024391	-1254.82	HC	0.000265562	0.000560665
RC9 GENOME018156	1.38276e-06	0.000174081	-125.894	HC	2.15672e-07	1.2388e-06
RC9 GENOME237444	7.6187e-06	2.49448e-05	-3.27416	HC	3.69499e-07	1.97479e-06
RC9 GENOME238202	4.80176e-06	2.2935e-05	-4.77638	HC	7.61133e-06	2.43229e-05
RC9 sp000431015 GENOME022392	3.22344e-06	0.00017943	-55.6641	HC	8.0301e-10	2.174e-08
RC9 sp000432515 GENOME272760	1.2042e-06	3.64517e-05	-30.2706	HC	2.0522e-07	1.18681e-06
RC9 sp000433355 GENOME018576	4.87095e-06	0.00104259	-214.043	HC	9.53942e-10	2.34175e-08
RC9 sp000435075 GENOME099131	4.81623e-07	8.15995e-05	-169.426	HC	3.03171e-06	1.10024e-05
Rikenellaceae GENOME253078	4.43387e-07	2.23427e-05	-50.391	HC	3.14356e-08	3.05859e-07
RIT-PI-d GENOME232032	0.000111571	4.87551e-06	22.884	GA	2.15712e-05	5.99783e-05
Robinsoniella GENOME002382	5.72235e-05	8.79687e-06	6.50499	GA	4.6799e-07	2.35407e-06
Roseburia GENOME063091	1.98912e-05	8.18097e-05	-4.11285	HC	0.000830288	0.00160059
Roseburia GENOME247455	1.02748e-05	3.69643e-05	-3.59756	HC	9.40719e-05	0.000218459
Roseburia GENOME262194	0.000328999	0.00161391	-4.90551	HC	0.000192944	0.000416424
Roseburia hominis GENOME145985	0.000321611	0.00213763	-6.64664	HC	4.16017e-07	2.13926e-06
Roseburia intestinalis GENOME000295	0.000322016	0.00629975	-19.5634	HC	8.3934e-06	2.65395e-05
Roseburia inulinivorans GENOME001770	0.000563344	0.00958182	-17.0088	HC	4.26361e-08	3.69064e-07
Roseburia sp003483745 GENOME015599	3.80432e-05	0.000670287	-17.6191	HC	7.27373e-08	5.55356e-07
Rothia aeria GENOME193238	6.25376e-05	1.21926e-05	5.12915	GA	1.79469e-05	5.20599e-05
Rothia dentocariosa GENOME193237	9.15452e-05	5.75433e-06	15.9089	GA	0.00020427	0.000438811
RUG806 sp900313475 GENOME235884	1.49121e-05	3.7838e-05	-2.5374	HC	0.00195335	0.00357112
Ruminiclostridium_C GENOME093609	0.000791376	0.00169482	-2.14162	HC	0.00124302	0.00234307
Ruminiclostridium_E GENOME250816	6.32404e-05	1.45576e-05	4.34416	GA	0.000409427	0.000834723
Ruminococcaceae GENOME122988	2.84761e-05	0.00022158	-7.78127	HC	4.15633e-09	6.60221e-08
Ruminococcaceae GENOME123317	2.79017e-06	1.76036e-05	-6.30914	HC	0.000154276	0.000343022
Ruminococcaceae GENOME128273	4.83309e-06	4.48792e-05	-9.28582	HC	3.29547e-10	1.32072e-08
Ruminococcaceae GENOME158484	2.12574e-05	0.000201874	-9.49664	HC	6.62848e-07	3.09793e-06
Ruminococcaceae GENOME254096	9.61337e-06	3.13832e-05	-3.26453	HC	2.15712e-05	5.99783e-05
Ruminococcus GENOME103007	4.97651e-05	0.000119591	-2.40311	HC	0.000775134	0.00151489
Ruminococcus sp002438605 GENOME116311	1.24245e-05	3.11399e-05	-2.50633	HC	0.00382145	0.00656277
Ruminococcus_C callidus GENOME140311	0.000139466	0.000591636	-4.24216	HC	0.00161327	0.00298496
Ruminococcus_C GENOME150819	1.12456e-05	3.43985e-05	-3.05883	HC	0.00109646	0.00208747
Ruminococcus_C sp000437175 GENOME262355	9.01116e-05	0.000229322	-2.54487	HC	2.9072e-07	1.59444e-06
Ruminococcus_C sp000437255 GENOME084358	4.22995e-06	4.05371e-05	-9.58337	HC	0.000140908	0.000317517
Ruminococcus_F champanellensis GENOME096196	1.08759e-05	3.42504e-05	-3.1492	HC	0.000110741	0.000255162
Ruthenibacterium GENOME131908	8.49484e-06	4.01096e-05	-4.72165	HC	0.00343617	0.00599052
Ruthenibacterium sp003149955 GENOME257450	6.02471e-06	1.84746e-05	-3.06648	HC	0.0001301	0.000295696
Salmonella bongori GENOME143726	3.16865e-05	5.0649e-06	6.2561	GA	3.88338e-05	9.96245e-05
Salmonella enterica GENOME142031	0.000219543	8.38212e-06	26.1918	GA	8.32553e-07	3.73115e-06
Scardovia wiggsiae GENOME095609	0.000190882	9.64997e-06	19.7806	GA	3.12496e-07	1.69938e-06
Serratia marcescens_I GENOME141425	5.21701e-05	2.16632e-05	2.40823	GA	0.0025153	0.00450893
Slackia exigua GENOME179059	6.54938e-05	4.34973e-06	15.057	GA	1.16554e-08	1.51315e-07
Slackia_A GENOME100215	4.00663e-06	2.80624e-05	-7.00399	HC	4.91819e-07	2.46134e-06
Slackia_A GENOME258957	3.30081e-05	3.71084e-06	8.89506	GA	1.53277e-05	4.49239e-05
Solobacterium GENOME027748	2.14585e-06	1.77709e-05	-8.28152	HC	0.00116948	0.00221049
Solobacterium GENOME186054	4.84595e-05	1.05608e-05	4.58864	GA	6.74645e-05	0.000160552
Solobacterium GENOME284185	6.56701e-05	7.19222e-06	9.13072	GA	3.76826e-06	1.3145e-05
Solobacterium moorei GENOME000941	6.05289e-05	1.25103e-05	4.83834	GA	2.8301e-05	7.617e-05
Streptococcus agalactiae GENOME141414	2.00452e-05	3.54437e-06	5.6555	GA	0.00319708	0.00560022
Streptococcus anginosus GENOME096172	0.000694051	2.22536e-05	31.1883	GA	1.1987e-08	1.51315e-07
Streptococcus anginosus_C GENOME141397	0.000431126	1.24247e-05	34.6992	GA	1.86572e-09	3.49604e-08
Streptococcus constellatus GENOME266481	0.000178726	2.04023e-05	8.76008	GA	1.07387e-07	7.32294e-07
Streptococcus equinus GENOME096173	8.59514e-05	4.9974e-06	17.1992	GA	3.399e-06	1.19912e-05
Streptococcus GENOME000564	0.000260825	6.57727e-05	3.96555	GA	1.96816e-05	5.60552e-05
Streptococcus GENOME000572	0.000206569	5.60071e-05	3.68826	GA	2.36284e-05	6.49441e-05
Streptococcus GENOME003665	8.4832e-05	2.79409e-05	3.03612	GA	3.69402e-05	9.48784e-05
Streptococcus GENOME027270	0.000124282	1.62707e-05	7.63837	GA	1.45175e-06	5.87985e-06
Streptococcus GENOME075582	0.000189507	2.56757e-05	7.3808	GA	0.00571875	0.00949344
Streptococcus GENOME091736	0.000147104	4.8342e-05	3.04298	GA	4.03254e-05	0.000102334
Streptococcus GENOME095879	0.000111364	1.99878e-05	5.57162	GA	0.000586261	0.00116885
Streptococcus GENOME153042	0.000238498	3.17284e-05	7.51688	GA	1.57122e-07	9.73189e-07
Streptococcus GENOME176732	0.000148768	1.29291e-05	11.5065	GA	8.61764e-11	7.43481e-09
Streptococcus GENOME190324	0.000211841	0.000101839	2.08016	GA	6.74645e-05	0.000160552
Streptococcus GENOME193403	0.00021871	2.80692e-05	7.79181	GA	6.37472e-08	4.94817e-07
Streptococcus GENOME207787	7.36624e-05	2.32674e-05	3.16591	GA	8.66368e-05	0.000202838
Streptococcus GENOME242920	7.937e-05	1.68599e-05	4.70763	GA	3.09466e-05	8.23255e-05
Streptococcus GENOME244205	0.000104323	3.72492e-05	2.80069	GA	9.40719e-05	0.000218459
Streptococcus gordonii GENOME096075	0.00041024	2.02059e-05	20.303	GA	1.57122e-07	9.73189e-07
Streptococcus infantarius GENOME095981	0.00190323	4.4324e-05	42.9391	GA	1.01874e-05	3.14017e-05
Streptococcus infantis_I GENOME005405	0.000149355	4.98138e-05	2.99826	GA	1.01874e-05	3.14017e-05
Streptococcus lutetiensis GENOME000432	0.000266569	9.43215e-05	2.82618	GA	6.20026e-05	0.000149793
Streptococcus mitis GENOME231966	8.54809e-05	3.11337e-05	2.7456	GA	7.33688e-05	0.000174136
Streptococcus mitis_AC GENOME231431	7.88397e-05	2.75913e-05	2.85741	GA	3.69402e-05	9.48784e-05
Streptococcus mitis_D GENOME058339	7.01138e-05	2.24782e-05	3.11919	GA	1.12129e-05	3.36915e-05
Streptococcus mutans GENOME001806	0.00147413	2.45823e-05	59.9671	GA	1.8273e-05	5.29722e-05
Streptococcus oralis GENOME176717	8.17933e-05	1.16138e-05	7.04279	GA	7.43171e-07	3.3858e-06
Streptococcus oralis_AE GENOME148641	0.000403969	6.82523e-05	5.91875	GA	0.000208462	0.000446254
Streptococcus oralis_E GENOME243200	5.96414e-05	1.05902e-05	5.63177	GA	3.06379e-06	1.10029e-05
Streptococcus oralis_S GENOME208016	9.06642e-05	1.26291e-05	7.17901	GA	4.16017e-07	2.13926e-06
Streptococcus oralis_V GENOME284658	8.83987e-05	1.35787e-05	6.51011	GA	9.31939e-07	4.05629e-06
Streptococcus parasanguinis GENOME000094	0.00082934	0.000117482	7.05931	GA	0.0036022	0.00622691
Streptococcus pasteurianus GENOME001519	0.00181066	3.9963e-05	45.3085	GA	2.0082e-06	7.6772e-06
Streptococcus peroris GENOME171536	2.96692e-05	8.40642e-06	3.52935	GA	4.03254e-05	0.000102334
Streptococcus pseudopneumoniae_O GENOME207884	9.21521e-05	2.79272e-05	3.29972	GA	1.63554e-05	4.79244e-05
Streptococcus sp000411475 GENOME096380	0.000104066	2.83001e-05	3.67724	GA	1.96816e-05	5.60552e-05
Streptococcus sp000479315 GENOME140314	0.000856247	0.000180661	4.73952	GA	3.76826e-06	1.3145e-05
Streptococcus timonensis GENOME096569	0.000114295	3.1599e-05	3.61703	GA	6.2469e-06	2.05102e-05
Streptococcus vestibularis GENOME140340	0.00200654	0.000243589	8.2374	GA	0.00319708	0.00560022
Sutterella GENOME118188	5.47836e-07	1.98483e-05	-36.2305	HC	1.1812e-06	5.06382e-06
Sutterella GENOME275636	0	3.2607e-05	Inf	HC	0.000216331	0.000462561
Sutterella wadsworthensis_B GENOME096170	1.00838e-05	5.97308e-05	-5.92348	HC	6.48837e-05	0.000156594
TF01-11 GENOME008975	7.6521e-06	1.89233e-05	-2.47295	HC	0.000165047	0.000362159
TF01-11 GENOME095001	3.37192e-06	1.65203e-05	-4.89938	HC	5.6538e-06	1.87755e-05
TF01-11 sp003149875 GENOME155959	5.55008e-05	0.000324597	-5.84852	HC	0.0001301	0.000295696
Tidjanibacter inops GENOME142390	9.75615e-07	0.00021091	-216.182	HC	8.96214e-07	3.98439e-06
TM7x GENOME063140	0.000166248	1.05968e-05	15.6886	GA	1.94838e-07	1.17313e-06
TM7x GENOME085494	0.000259221	2.18309e-05	11.874	GA	9.16137e-07	4.05374e-06
TM7x GENOME185248	0.00020432	1.38072e-05	14.798	GA	1.47904e-07	9.39545e-07
TM7x GENOME189839	0.000219382	1.43922e-05	15.2431	GA	1.60279e-08	1.90039e-07
TM7x GENOME191309	0.000168429	9.96008e-06	16.9104	GA	1.63e-07	1.00699e-06
TM7x GENOME194072	0.0001528	8.73674e-06	17.4894	GA	9.2377e-08	6.65205e-07
TM7x GENOME264490	0.000161772	1.02225e-05	15.8251	GA	4.47939e-07	2.29102e-06
Turicimonas GENOME156849	5.73841e-07	2.33523e-05	-40.6947	HC	6.8616e-06	2.2325e-05
Tyzzerella GENOME065321	0.000256608	3.87318e-05	6.62526	GA	2.0153e-07	1.17313e-06
Tyzzerella sp000209385 GENOME096192	0.000284562	2.25193e-05	12.6364	GA	0.00116339	0.0022035
Tyzzerella sp000411335 GENOME096375	0.00397622	7.06013e-05	56.3193	GA	3.09466e-05	8.23255e-05
UBA11471 GENOME009523	5.28153e-07	2.17774e-05	-41.2331	HC	6.57814e-08	5.06853e-07
UBA11471 sp000434215 GENOME020741	2.51238e-06	6.18691e-05	-24.6257	HC	4.73487e-10	1.61258e-08
UBA11517 GENOME055936	1.67281e-06	2.009e-05	-12.0097	HC	0.00128765	0.00241894
UBA11774 GENOME110766	7.90156e-05	0.000160775	-2.03472	HC	3.69402e-05	9.48784e-05
UBA1232 GENOME128581	5.14311e-06	5.79913e-05	-11.2755	HC	2.23429e-06	8.37843e-06
UBA1234 GENOME018655	2.40601e-05	4.89775e-05	-2.03563	HC	0.00223782	0.00406295
UBA1234 GENOME150770	7.60718e-07	3.69605e-05	-48.5864	HC	1.38282e-05	4.09111e-05
UBA1234 GENOME259823	3.07243e-06	0.000107493	-34.9862	HC	0.000132726	0.000301293
UBA1381 GENOME163309	1.69664e-05	0.000142597	-8.40468	HC	2.82321e-08	2.80628e-07
UBA1394 GENOME265665	5.93035e-06	1.41985e-05	-2.39421	HC	0.00604883	0.00997394
UBA1417 GENOME107124	4.60201e-05	9.21245e-06	4.99543	GA	0.00540471	0.00901275
UBA1417 sp003531055 GENOME238522	0.000563598	0.00275425	-4.8869	HC	0.00429593	0.00728921
UBA1731 GENOME139027	3.46174e-06	3.26254e-05	-9.42456	HC	3.01624e-05	8.0929e-05
UBA1777 GENOME026750	1.27398e-05	3.14522e-05	-2.46881	HC	4.03254e-05	0.000102334
UBA1777 GENOME239115	2.76241e-05	6.98128e-05	-2.52724	HC	1.35587e-05	4.03832e-05
UBA1777 GENOME244777	5.44966e-06	2.88966e-05	-5.30246	HC	2.45505e-08	2.51603e-07
UBA1777 GENOME252582	2.68882e-06	2.03803e-05	-7.57965	HC	5.55925e-07	2.6866e-06
UBA1777 GENOME257123	1.44837e-05	0.000121906	-8.41676	HC	6.89769e-06	2.2325e-05
UBA1777 sp003150355 GENOME255258	3.67498e-06	7.72703e-05	-21.026	HC	6.4493e-07	3.07628e-06
UBA1820 sp002314265 GENOME159508	2.00102e-07	2.35403e-05	-117.642	HC	1.19865e-07	8.05025e-07
UBA2821 GENOME270901	1.05307e-05	3.00917e-05	-2.8575	HC	0.00604883	0.00997394
UBA2856 GENOME177793	9.43596e-06	3.59589e-05	-3.81084	HC	5.65766e-10	1.79656e-08
UBA2882 GENOME014138	2.44385e-05	6.43232e-05	-2.63205	HC	2.8301e-05	7.617e-05
UBA3818 GENOME158290	4.66553e-05	0.000161424	-3.45992	HC	0.00195335	0.00357112
UBA3818 GENOME158837	0.000129368	0.000298754	-2.30934	HC	8.66368e-05	0.000202838
UBA4068 GENOME256939	3.58687e-06	3.62986e-05	-10.1199	HC	1.17151e-05	3.50809e-05
UBA4644 GENOME274699	9.8287e-06	5.09894e-05	-5.18781	HC	5.58089e-08	4.52545e-07
UBA5446 GENOME048181	4.57779e-05	0.000161762	-3.53363	HC	1.84984e-08	2.05172e-07
UBA5446 GENOME131689	6.24791e-06	1.76918e-05	-2.83163	HC	3.38203e-05	8.85147e-05
UBA5905 sp002437905 GENOME116219	4.04554e-06	2.23028e-05	-5.51293	HC	6.93892e-08	5.32356e-07
UBA6382 GENOME283286	6.27318e-06	4.90808e-05	-7.82391	HC	6.89769e-06	2.2325e-05
UBA6398 GENOME074418	2.43507e-06	3.4132e-05	-14.0168	HC	9.59377e-06	2.99749e-05
UBA6398 sp003150315 GENOME259567	9.10266e-07	2.02027e-05	-22.1943	HC	0.000202504	0.000436035
UBA644 GENOME257483	5.5892e-06	0.000164661	-29.4606	HC	0.000938547	0.0018055
UBA7102 GENOME127797	2.77331e-05	0.000105251	-3.79514	HC	3.06379e-06	1.10029e-05
UBA7173 GENOME022007	1.98094e-06	5.43508e-05	-27.4368	HC	4.15633e-09	6.60221e-08
UBA7173 GENOME100343	1.34197e-06	2.62442e-05	-19.5565	HC	1.04551e-06	4.53768e-06
UBA7185 GENOME002167	6.90988e-06	2.04788e-05	-2.96369	HC	6.89769e-06	2.2325e-05
UBA737 GENOME011049	1.2545e-05	2.51134e-05	-2.00187	HC	0.00307256	0.00542338
UBA737 GENOME283126	1.72739e-05	6.70463e-05	-3.88135	HC	0.00195335	0.00357112
UBA737 sp002431945 GENOME259081	5.97262e-06	0.000131542	-22.0242	HC	5.67883e-05	0.000139174
UBA738 GENOME024810	1.21468e-06	4.54132e-05	-37.387	HC	8.1499e-05	0.000192361
UBA738 GENOME026217	4.83862e-06	3.90278e-05	-8.06589	HC	3.75204e-07	1.9953e-06
UBA738 GENOME087393	8.9309e-07	2.05024e-05	-22.9567	HC	2.80436e-07	1.55265e-06
UBA738 GENOME122905	3.55907e-06	1.95835e-05	-5.50243	HC	3.07268e-06	1.10173e-05
UBA9502 GENOME001105	0.000287957	0.00112709	-3.91409	HC	3.76826e-06	1.3145e-05
UBA9502 GENOME001677	0.000269629	0.00124693	-4.62462	HC	2.58668e-05	7.05354e-05
UBA9502 GENOME085442	7.40035e-06	0.000180614	-24.4061	HC	0.0018854	0.00346755
UBA9502 GENOME237779	6.26723e-05	0.000159218	-2.54049	HC	0.000328304	0.000682176
Vagococcus teuberi GENOME001416	2.25887e-05	2.78633e-06	8.10698	GA	1.65255e-06	6.53258e-06
Veillonella GENOME001853	6.18003e-06	2.0203e-05	-3.26908	HC	0.00405537	0.00691931
Veillonella GENOME156655	1.10789e-05	0.000127329	-11.493	HC	0.000304726	0.000637501
Veillonella GENOME262768	4.75654e-06	1.55954e-05	-3.27873	HC	0.00101783	0.0019438
Veillonella sp002959755 GENOME029780	1.1393e-05	3.85838e-05	-3.38663	HC	0.00132756	0.00247873
Vibrio cholerae GENOME140393	4.61434e-05	2.46955e-06	18.685	GA	0.000586261	0.00116885
Victivallaceae GENOME018614	6.10338e-05	0.000142103	-2.32826	HC	7.61133e-06	2.43229e-05
Weissella cibaria GENOME001573	0.00716289	7.10494e-05	100.816	GA	7.63988e-08	5.78816e-07
Weissella confusa GENOME000743	0.00126322	0.000561299	2.25054	GA	1.97069e-05	5.60552e-05
Weissella paramesenteroides GENOME096070	0.00146969	2.28377e-06	643.536	GA	1.54856e-08	1.90039e-07
Weissella viridescens GENOME081254	0.00015471	3.15329e-05	4.90631	GA	1.12129e-05	3.36915e-05
Zag1 GENOME015477	8.77123e-06	9.4142e-05	-10.7331	HC	3.06379e-06	1.10029e-05
Zag1 GENOME113915	2.54236e-06	2.25964e-05	-8.88795	HC	6.12352e-05	0.00014864
Zag1 GENOME237253	2.96764e-06	4.33442e-05	-14.6056	HC	3.69402e-05	9.48784e-05

## Sheet: Table S4
Table S4| Comparison of the gut functional composition between GA patients and healthy conrols.
MetaCyc ID	Avg. relative abundance in GA	Avg. relative abundance in HC	Fold change	Enriched in	Wilcoxon P-value	q value	Function category
3-HYDROXYPHENYLACETATE-DEGRADATION-PWY: 4-hydroxyphenylacetate degradation	0.000348267	3.2634e-05	10.6719	GA	8.95047e-06	1.48019e-05	Secondary Metabolite Biosynthesis
AEROBACTINSYN-PWY: aerobactin biosynthesis	0.000254368	2.96703e-05	8.57318	GA	0.000179351	0.000253687	Secondary Metabolite Biosynthesis
ARGDEG-PWY: superpathway of L-arginine, putrescine, and 4-aminobutanoate degradation	0.00152166	0.000182973	8.31633	GA	4.96613e-07	1.4841e-06	Secondary Metabolite Biosynthesis
ARGININE-SYN4-PWY: L-ornithine biosynthesis II	5.09348e-05	1.28463e-05	3.96493	GA	0.00107161	0.00135528	Amino Acid Biosynthesis
AST-PWY: L-arginine degradation II (AST pathway)	0.00121723	0.000138245	8.80492	GA	1.78468e-06	3.64476e-06	Secondary Metabolite Biosynthesis
BIOTIN-BIOSYNTHESIS-PWY: biotin biosynthesis I	0.00256437	0.000984376	2.60507	GA	3.27895e-07	1.23534e-06	Secondary Metabolite Biosynthesis
CATECHOL-ORTHO-CLEAVAGE-PWY: catechol degradation to &beta;-ketoadipate	7.82014e-05	1.87971e-05	4.1603	GA	0.00408769	0.00485554	Secondary Metabolite Biosynthesis
DENOVOPURINE2-PWY: superpathway of purine nucleotides de novo biosynthesis II	0.0028124	0.000528936	5.3171	GA	1.53827e-07	7.88333e-07	Secondary Metabolite Biosynthesis
ECASYN-PWY: enterobacterial common antigen biosynthesis	0.000691683	9.11903e-05	7.58505	GA	7.0584e-07	1.92156e-06	Secondary Metabolite Biosynthesis
FAO-PWY: fatty acid &beta;-oxidation I (generic)	0.0028153	0.000264909	10.6274	GA	1.01512e-06	2.43667e-06	Secondary Metabolite Biosynthesis
FERMENTATION-PWY: mixed acid fermentation	0.00458763	0.00206761	2.21881	GA	2.2792e-07	9.804e-07	Secondary Metabolite Biosynthesis
FOLSYN-PWY: superpathway of tetrahydrofolate biosynthesis and salvage	0.00183002	0.000460874	3.97076	GA	1.6408e-07	8.01364e-07	Secondary Metabolite Biosynthesis
FUCCAT-PWY: fucose degradation	0.00167896	0.000466385	3.59996	GA	2.13636e-05	3.38309e-05	Secondary Metabolite Biosynthesis
FUC-RHAMCAT-PWY: superpathway of fucose and rhamnose degradation	0.00172339	0.000670481	2.57037	GA	0.000134781	0.000194483	Secondary Metabolite Biosynthesis
GALACTARDEG-PWY: D-galactarate degradation I	0.00266015	0.00028581	9.30739	GA	8.96214e-07	2.29333e-06	Secondary Metabolite Biosynthesis
GALLATE-DEGRADATION-II-PWY: gallate degradation I	3.94911e-05	3.74051e-06	10.5577	GA	0.00435961	0.00512195	Secondary Metabolite Biosynthesis
GLUCARDEG-PWY: D-glucarate degradation I	0.00202098	0.000260865	7.74722	GA	9.78932e-07	2.41631e-06	Secondary Metabolite Biosynthesis
GLUCARGALACTSUPER-PWY: superpathway of D-glucarate and D-galactarate degradation	0.00266015	0.00028581	9.30739	GA	8.96214e-07	2.29333e-06	Secondary Metabolite Biosynthesis
GLUCOSE1PMETAB-PWY: glucose and glucose-1-phosphate degradation	0.00247748	0.000491292	5.04278	GA	3.39141e-07	1.23534e-06	Secondary Metabolite Biosynthesis
GLUDEG-II-PWY: L-glutamate degradation VII (to butanoate)	0.000121629	8.78695e-06	13.842	GA	4.16223e-07	1.35515e-06	Secondary Metabolite Biosynthesis
GLUDEG-I-PWY: GABA shunt	0.000408996	5.07309e-05	8.06207	GA	1.23464e-06	2.8133e-06	Secondary Metabolite Biosynthesis
GLYCOCAT-PWY: glycogen degradation I	0.00308899	0.000577214	5.35155	GA	3.05774e-07	1.21833e-06	Secondary Metabolite Biosynthesis
GLYCOLYSIS-TCA-GLYOX-BYPASS: superpathway of glycolysis, pyruvate dehydrogenase, TCA, and glyoxylate bypass	0.0028347	0.00072263	3.92276	GA	4.51097e-06	8.21737e-06	Secondary Metabolite Biosynthesis
GLYOXYLATE-BYPASS: glyoxylate cycle	0.00199739	0.000430383	4.64097	GA	7.0388e-06	1.17333e-05	Secondary Metabolite Biosynthesis
GOLPDLCAT-PWY: superpathway of glycerol degradation to 1,3-propanediol	0.00105289	0.000462162	2.27817	GA	0.000110741	0.000161968	Secondary Metabolite Biosynthesis
HCAMHPDEG-PWY: 3-phenylpropanoate and 3-(3-hydroxyphenyl)propanoate degradation to 2-hydroxypentadienoate	0.00133519	0.000136587	9.77534	GA	6.44067e-06	1.09024e-05	Secondary Metabolite Biosynthesis
HEME-BIOSYNTHESIS-II: heme b biosynthesis I (aerobic)	0.0016211	0.000221152	7.33025	GA	4.70816e-08	2.89329e-07	Secondary Metabolite Biosynthesis
HEMESYN2-PWY: heme b biosynthesis II (oxygen-independent)	0.00174163	0.000379229	4.59255	GA	9.53942e-10	1.86464e-08	Secondary Metabolite Biosynthesis
HISDEG-PWY: L-histidine degradation I	0.000703214	0.00196014	-2.7874	HC	0.0001301	0.000188997	Secondary Metabolite Biosynthesis
HISTSYN-PWY: L-histidine biosynthesis	0.00493221	0.00988437	-2.00404	HC	4.80237e-12	2.064e-10	Amino Acid Biosynthesis
KDO-NAGLIPASYN-PWY: superpathway of (Kdo)2-lipid A biosynthesis	0.000559952	4.96296e-05	11.2826	GA	1.22886e-07	6.61125e-07	Secondary Metabolite Biosynthesis
KETOGLUCONMET-PWY: ketogluconate metabolism	0.00146868	0.000184434	7.96321	GA	8.76671e-07	2.29333e-06	Secondary Metabolite Biosynthesis
LACTOSECAT-PWY: lactose and galactose degradation I	0.00192788	0.000585993	3.28994	GA	0.0048221	0.00563452	Secondary Metabolite Biosynthesis
LPSSYN-PWY: superpathway of lipopolysaccharide biosynthesis	0.000212681	2.12275e-06	100.191	GA	3.25328e-05	4.99107e-05	Secondary Metabolite Biosynthesis
METHGLYUT-PWY: superpathway of methylglyoxal degradation	0.000932611	0.000100561	9.27411	GA	9.2268e-07	2.33465e-06	Secondary Metabolite Biosynthesis
NAD-BIOSYNTHESIS-II: NAD salvage pathway III (to nicotinamide riboside)	0.000810703	0.000325522	2.49047	GA	0.00487689	0.00566774	Cofactor, Carrier, and Vitamin Biosynthesis
ORNARGDEG-PWY: superpathway of L-arginine and L-ornithine degradation	0.00152166	0.000182973	8.31633	GA	4.96613e-07	1.4841e-06	Secondary Metabolite Biosynthesis
ORNDEG-PWY: superpathway of ornithine degradation	0.00241366	0.000330948	7.29317	GA	2.0783e-06	4.17944e-06	Secondary Metabolite Biosynthesis
P105-PWY: TCA cycle IV (2-oxoglutarate decarboxylase)	0.00213223	0.000592454	3.59899	GA	2.63169e-06	5.04866e-06	Secondary Metabolite Biosynthesis
P108-PWY: pyruvate fermentation to propanoate I	0.000399298	0.00229321	-5.74311	HC	8.82146e-08	5.12514e-07	Secondary Metabolite Biosynthesis
P124-PWY: Bifidobacterium shunt	0.00304547	0.00106311	2.86469	GA	0.00352733	0.0042846	Secondary Metabolite Biosynthesis
P125-PWY: superpathway of (R,R)-butanediol biosynthesis	0.00016036	2.03808e-05	7.86818	GA	8.16541e-05	0.000121141	Secondary Metabolite Biosynthesis
P161-PWY: acetylene degradation (anaerobic)	0.00575692	0.00256974	2.24027	GA	2.89122e-12	2.00488e-10	Secondary Metabolite Biosynthesis
P163-PWY: L-lysine fermentation to acetate and butanoate	5.21083e-05	0.000521982	-10.0172	HC	4.48859e-08	2.87721e-07	Secondary Metabolite Biosynthesis
P185-PWY: formaldehyde assimilation III (dihydroxyacetone cycle)	0.0015955	0.000520874	3.06311	GA	5.22857e-05	7.80868e-05	Secondary Metabolite Biosynthesis
P461-PWY: hexitol fermentation to lactate, formate, ethanol and acetate	0.00374696	0.00119706	3.13013	GA	3.69499e-07	1.23961e-06	Secondary Metabolite Biosynthesis
P562-PWY: myo-inositol degradation I	0.000208858	7.59218e-05	2.75096	GA	0.000616708	0.000813449	Secondary Metabolite Biosynthesis
P621-PWY: nylon-6 oligomer degradation	8.9664e-06	2.18276e-06	4.10783	GA	0.00121531	0.00151914	Secondary Metabolite Biosynthesis
POLYISOPRENSYN-PWY: polyisoprenoid biosynthesis (E. coli)	0.00131202	0.0004525	2.89949	GA	0.000144682	0.000207378	Secondary Metabolite Biosynthesis
PPGPPMET-PWY: ppGpp metabolism	0.0020389	0.000517405	3.94063	GA	2.23429e-06	4.43935e-06	Metabolic Regulator Biosynthesis
PROTOCATECHUATE-ORTHO-CLEAVAGE-PWY: protocatechuate degradation II (ortho-cleavage pathway)	0.000167662	4.60435e-05	3.64138	GA	0.000809643	0.00105499	Secondary Metabolite Biosynthesis
PRPP-PWY: superpathway of histidine, purine, and pyrimidine biosynthesis	0.0021842	0.000526312	4.15001	GA	3.25229e-07	1.23534e-06	Secondary Metabolite Biosynthesis
PWY0-1061: superpathway of L-alanine biosynthesis	0.00117429	0.000138783	8.46137	GA	2.88749e-07	1.1949e-06	Secondary Metabolite Biosynthesis
PWY0-1277: 3-phenylpropanoate and 3-(3-hydroxyphenyl)propanoate degradation	0.00151303	0.00021803	6.93955	GA	1.44091e-05	2.31045e-05	Secondary Metabolite Biosynthesis
PWY0-1338: polymyxin resistance	0.00100535	0.000104692	9.60291	GA	1.09557e-06	2.54301e-06	Secondary Metabolite Biosynthesis
PWY0-1415: superpathway of heme b biosynthesis from uroporphyrinogen-III	0.00142154	0.000225764	6.29656	GA	1.68754e-06	3.49375e-06	Secondary Metabolite Biosynthesis
PWY0-1479: tRNA processing	0.00254574	0.00125372	2.03055	GA	0.000546129	0.000733861	Secondary Metabolite Biosynthesis
PWY0-1533: methylphosphonate degradation I	0.000621559	6.12461e-05	10.1485	GA	1.00827e-06	2.43667e-06	Secondary Metabolite Biosynthesis
PWY0-166: superpathway of pyrimidine deoxyribonucleotides de novo biosynthesis (E. coli)	0.00199332	0.000564498	3.53114	GA	5.48758e-06	9.675e-06	Secondary Metabolite Biosynthesis
PWY0-41: allantoin degradation IV (anaerobic)	0.000373074	1.47483e-05	25.296	GA	7.81659e-09	1.05081e-07	Secondary Metabolite Biosynthesis
PWY0-42: 2-methylcitrate cycle I	0.000870461	7.08908e-05	12.2789	GA	1.05455e-06	2.4538e-06	Secondary Metabolite Biosynthesis
PWY0-862: (5Z)-dodecenoate biosynthesis I	0.00302491	0.000898981	3.36482	GA	7.04248e-11	1.68178e-09	Fatty Acid and Lipid Biosynthesis
PWY0-881: superpathway of fatty acid biosynthesis I (E. coli)	0.000490111	2.16583e-05	22.6293	GA	0.000600442	0.000796883	Secondary Metabolite Biosynthesis
PWY1F-823: leucopelargonidin and leucocyanidin biosynthesis	1.87969e-05	0	Inf	GA	0.00806789	0.00894122	Secondary Metabolite Biosynthesis
PWY1G-0: mycothiol biosynthesis	1.00613e-05	0	Inf	GA	0.000817076	0.00105826	Cofactor, Carrier, and Vitamin Biosynthesis
PWY-2723: trehalose degradation V	0.00186454	0.000322948	5.7735	GA	3.35252e-07	1.23534e-06	Secondary Metabolite Biosynthesis
PWY3O-355: stearate biosynthesis III (fungi)	0.000529579	0.000167861	3.15487	GA	0.00576531	0.0066642	Fatty Acid and Lipid Biosynthesis
PWY-4041: &gamma;-glutamyl cycle	0.00239489	0.0010743	2.22925	GA	0.00116339	0.00146274	Secondary Metabolite Biosynthesis
PWY-4321: L-glutamate degradation IV	0.000541303	5.84689e-05	9.25796	GA	6.52253e-07	1.82052e-06	NA
PWY-4702: phytate degradation I	0.00136204	0.000178216	7.64265	GA	2.35844e-06	4.61273e-06	Secondary Metabolite Biosynthesis
PWY-4981: L-proline biosynthesis II (from arginine)	0.00377254	0.00146513	2.57488	GA	0.000888987	0.0011359	Amino Acid Biosynthesis
PWY-5005: biotin biosynthesis II	0.00027186	0.00110023	-4.04703	HC	4.87898e-07	1.4841e-06	Secondary Metabolite Biosynthesis
PWY-5022: 4-aminobutanoate degradation V	0.0028838	0.0014138	2.03975	GA	2.15712e-05	3.38978e-05	Secondary Metabolite Biosynthesis
PWY-5030: L-histidine degradation III	0.000346525	0.00214581	-6.19236	HC	1.1987e-08	1.3545e-07	Secondary Metabolite Biosynthesis
PWY-5088: L-glutamate degradation VIII (to propanoate)	9.98249e-05	1.41391e-05	7.06022	GA	4.02961e-06	7.4694e-06	Secondary Metabolite Biosynthesis
PWY-5101: L-isoleucine biosynthesis II	0.002254	0.00691815	-3.06928	HC	1.60279e-08	1.49565e-07	Amino Acid Biosynthesis
PWY-5104: L-isoleucine biosynthesis IV	0.00207663	0.00023183	8.95756	GA	4.01084e-06	7.4694e-06	Amino Acid Biosynthesis
PWY-5121: superpathway of geranylgeranyl diphosphate biosynthesis II (via MEP)	0.00107427	0.000291548	3.68469	GA	1.33117e-05	2.16629e-05	Secondary Metabolite Biosynthesis
PWY-5173	0.00197155	0.000242284	8.13735	GA	1.15369e-08	1.3545e-07	Secondary Metabolite Biosynthesis
PWY-5178: toluene degradation IV (aerobic) (via catechol)	9.46118e-06	0	Inf	GA	0.00806789	0.00894122	Secondary Metabolite Biosynthesis
PWY-5180: toluene degradation I (aerobic) (via o-cresol)	0.000706696	2.17677e-05	32.4653	GA	0.000303055	0.000415012	Secondary Metabolite Biosynthesis
PWY-5181: toluene degradation III (aerobic) (via p-cresol)	0.000123901	2.21829e-05	5.5854	GA	0.00233103	0.0028803	Secondary Metabolite Biosynthesis
PWY-5182: toluene degradation II (aerobic) (via 4-methylcatechol)	0.000706696	2.17677e-05	32.4653	GA	0.000303055	0.000415012	NA
PWY-5189: tetrapyrrole biosynthesis II (from glycine)	0.00160489	0.000587943	2.72967	GA	4.15602e-05	6.29859e-05	Secondary Metabolite Biosynthesis
PWY-5345: superpathway of L-methionine biosynthesis (by sulfhydrylation)	0.00259693	0.00127199	2.04163	GA	1.4896e-05	2.37296e-05	Secondary Metabolite Biosynthesis
PWY-5367: petroselinate biosynthesis	0.00103494	0.000126553	8.17795	GA	2.82212e-06	5.36549e-06	Fatty Acid and Lipid Biosynthesis
PWY-5384: sucrose degradation IV (sucrose phosphorylase)	0.00262493	0.000942948	2.78375	GA	1.1987e-08	1.3545e-07	Secondary Metabolite Biosynthesis
PWY-5415: catechol degradation I (meta-cleavage pathway)	9.13752e-05	3.01238e-06	30.3332	GA	0.000331198	0.000447846	Secondary Metabolite Biosynthesis
PWY-5417: catechol degradation III (ortho-cleavage pathway)	0.000102981	2.52341e-05	4.08105	GA	0.00753415	0.00843668	Secondary Metabolite Biosynthesis
PWY-5431: aromatic compounds degradation via &beta;-ketoadipate	0.000102981	2.52341e-05	4.08105	GA	0.00753415	0.00843668	Secondary Metabolite Biosynthesis
PWY-5497: purine nucleobases degradation II (anaerobic)	0.000709337	0.000216032	3.28348	GA	0.000749625	0.00098274	Secondary Metabolite Biosynthesis
PWY-5505: L-glutamate and L-glutamine biosynthesis	3.33166e-05	0.000161254	-4.84004	HC	0.00201045	0.00249853	Secondary Metabolite Biosynthesis
PWY-5656: mannosylglycerate biosynthesis I	0.00064042	8.65767e-05	7.39714	GA	5.46357e-06	9.675e-06	Metabolic Regulator Biosynthesis
PWY-5675: nitrate reduction V (assimilatory)	0.00189364	0.000413104	4.58392	GA	6.34487e-06	1.09024e-05	Secondary Metabolite Biosynthesis
PWY-5677: succinate fermentation to butanoate	0.00014014	0.000464773	-3.31649	HC	8.41027e-07	2.23228e-06	Secondary Metabolite Biosynthesis
PWY-5692: allantoin degradation to glyoxylate II	0.000228139	6.83175e-06	33.3939	GA	6.99881e-09	1.00333e-07	Secondary Metabolite Biosynthesis
PWY-5705: allantoin degradation to glyoxylate III	0.000413429	7.37356e-05	5.60691	GA	0.000330701	0.000447846	Secondary Metabolite Biosynthesis
PWY-5723: Rubisco shunt	0.00287039	0.000411631	6.9732	GA	5.28837e-07	1.53696e-06	Secondary Metabolite Biosynthesis
PWY-5747: 2-methylcitrate cycle II	0.000832449	7.2987e-05	11.4054	GA	1.43354e-06	3.16959e-06	Secondary Metabolite Biosynthesis
PWY-5751: phenylethanol biosynthesis	4.3749e-05	3.11424e-06	14.0481	GA	0.000209507	0.000292494	Secondary Metabolite Biosynthesis
PWY-5791	0.00079307	5.83728e-05	13.5863	GA	5.03788e-08	3.01e-07	Cofactor, Carrier, and Vitamin Biosynthesis
PWY-5823: superpathway of CDP-glucose-derived O-antigen building blocks biosynthesis	2.78036e-06	0.000120575	-43.3665	HC	0.00303186	0.00370369	Secondary Metabolite Biosynthesis
PWY-5837: 2-carboxy-1,4-naphthoquinol biosynthesis	0.00150487	0.000203588	7.39172	GA	3.05774e-07	1.21833e-06	Cofactor, Carrier, and Vitamin Biosynthesis
PWY-5838: superpathway of menaquinol-8 biosynthesis I	0.0019296	0.000401331	4.80799	GA	4.83043e-07	1.4841e-06	Secondary Metabolite Biosynthesis
PWY-5840: superpathway of menaquinol-7 biosynthesis	0.00144155	0.000213247	6.76001	GA	4.37865e-07	1.39434e-06	Secondary Metabolite Biosynthesis
PWY-5845: superpathway of menaquinol-9 biosynthesis	0.00138017	0.000131977	10.4577	GA	4.5541e-08	2.87721e-07	Secondary Metabolite Biosynthesis
PWY-5850: superpathway of menaquinol-6 biosynthesis	0.00138017	0.000131977	10.4577	GA	4.5541e-08	2.87721e-07	Secondary Metabolite Biosynthesis
PWY-5855: ubiquinol-7 biosynthesis (early decarboxylation)	0.000512425	5.42725e-05	9.44171	GA	1.53869e-06	3.24608e-06	Cofactor, Carrier, and Vitamin Biosynthesis
PWY-5856: ubiquinol-9 biosynthesis (early decarboxylation)	0.000512425	5.42725e-05	9.44171	GA	1.53869e-06	3.24608e-06	Cofactor, Carrier, and Vitamin Biosynthesis
PWY-5857: ubiquinol-10 biosynthesis (early decarboxylation)	0.000512425	5.42725e-05	9.44171	GA	1.53869e-06	3.24608e-06	Cofactor, Carrier, and Vitamin Biosynthesis
PWY-5860: superpathway of demethylmenaquinol-6 biosynthesis I	0.00115167	0.000101351	11.3632	GA	4.11548e-08	2.87721e-07	Secondary Metabolite Biosynthesis
PWY-5861: superpathway of demethylmenaquinol-8 biosynthesis I	0.00172987	0.000311719	5.54947	GA	9.88825e-07	2.41631e-06	Secondary Metabolite Biosynthesis
PWY-5862: superpathway of demethylmenaquinol-9 biosynthesis	0.00115167	0.000101351	11.3632	GA	4.11548e-08	2.87721e-07	Secondary Metabolite Biosynthesis
PWY-5863: superpathway of phylloquinol biosynthesis	4.77879e-05	1.59782e-05	2.99081	GA	0.000892872	0.0011359	Secondary Metabolite Biosynthesis
PWY-5896: superpathway of menaquinol-10 biosynthesis	0.00138017	0.000131977	10.4577	GA	4.5541e-08	2.87721e-07	Secondary Metabolite Biosynthesis
PWY-5897: superpathway of menaquinol-11 biosynthesis	0.00194906	0.000392222	4.96928	GA	3.67465e-07	1.23961e-06	Secondary Metabolite Biosynthesis
PWY-5898: superpathway of menaquinol-12 biosynthesis	0.00194906	0.000392222	4.96928	GA	3.67465e-07	1.23961e-06	Secondary Metabolite Biosynthesis
PWY-5899: superpathway of menaquinol-13 biosynthesis	0.00194906	0.000392222	4.96928	GA	3.67465e-07	1.23961e-06	Secondary Metabolite Biosynthesis
PWY-5910: superpathway of geranylgeranyldiphosphate biosynthesis I (via mevalonate)	8.32421e-05	3.24139e-06	25.681	GA	5.86055e-07	1.65776e-06	Secondary Metabolite Biosynthesis
PWY-5913: partial TCA cycle (obligate autotrophs)	0.00440575	0.00160178	2.75053	GA	3.24278e-08	2.67923e-07	Secondary Metabolite Biosynthesis
PWY-5918: superpathway of heme b biosynthesis from glutamate	0.00188728	0.000331325	5.69614	GA	3.82797e-08	2.87721e-07	Secondary Metabolite Biosynthesis
PWY-5920: superpathway of heme b biosynthesis from glycine	0.000744597	0.000113481	6.56144	GA	3.55155e-07	1.23961e-06	Secondary Metabolite Biosynthesis
PWY-5971: palmitate biosynthesis (type II fatty acid synthase)	0.00309685	0.000584637	5.29704	GA	2.2002e-08	1.97083e-07	Fatty Acid and Lipid Biosynthesis
PWY-5989: stearate biosynthesis II (bacteria and plants)	0.00252908	0.000877121	2.88338	GA	6.59935e-09	1.00333e-07	Fatty Acid and Lipid Biosynthesis
PWY-5994: palmitate biosynthesis (type I fatty acid synthase)	0.00104028	0.000108622	9.57712	GA	5.27376e-06	9.44208e-06	Fatty Acid and Lipid Biosynthesis
PWY5F9-12: biphenyl degradation	1.01067e-05	0	Inf	GA	0.00383236	0.00460312	Secondary Metabolite Biosynthesis
PWY-6215: 4-chlorobenzoate degradation	4.03058e-05	3.32145e-07	121.35	GA	0.000101485	0.000149447	Secondary Metabolite Biosynthesis
PWY-622: starch biosynthesis	0.000938907	0.00036867	2.54674	GA	0.00591514	0.00676466	Secondary Metabolite Biosynthesis
PWY-6282: palmitoleate biosynthesis I (from (5Z)-dodec-5-enoate)	0.00294856	0.000851721	3.46189	GA	3.77521e-11	1.01588e-09	Fatty Acid and Lipid Biosynthesis
PWY-6284: superpathway of unsaturated fatty acids biosynthesis (E. coli)	0.00185961	0.000277083	6.71136	GA	5.76012e-07	1.6512e-06	Secondary Metabolite Biosynthesis
PWY-6285: superpathway of fatty acids biosynthesis (E. coli)	0.00227759	0.000320773	7.10031	GA	1.84112e-07	8.6e-07	Secondary Metabolite Biosynthesis
PWY-6309: L-tryptophan degradation XI (mammalian, via kynurenine)	0.000632106	5.41491e-05	11.6734	GA	0.00286266	0.00351699	Secondary Metabolite Biosynthesis
PWY-6353: purine nucleotides degradation II (aerobic)	0.00346209	0.00168916	2.0496	GA	1.04236e-06	2.4538e-06	Secondary Metabolite Biosynthesis
PWY-6383: mono-trans, poly-cis decaprenyl phosphate biosynthesis	0.000181796	3.70592e-05	4.90556	GA	1.37114e-05	2.21466e-05	Polyprenyl Biosynthesis
PWY-6470: peptidoglycan biosynthesis V (&beta;-lactam resistance)	0.00101687	0.000403478	2.52026	GA	0.00826295	0.00911043	Secondary Metabolite Biosynthesis
PWY-6478: GDP-D-glycero-&alpha;-D-manno-heptose biosynthesis	1.62347e-06	5.2826e-05	-32.5389	HC	0.00393576	0.00470104	Carbohydrate Biosynthesis
PWY-6519: 8-amino-7-oxononanoate biosynthesis I	0.00257537	0.000849093	3.03308	GA	1.7803e-07	8.50444e-07	Other Biosynthesis
PWY-6531: mannitol cycle	0.00154259	0.000308076	5.00718	GA	2.90062e-05	4.48561e-05	Secondary Metabolite Biosynthesis
PWY-6606: guanosine nucleotides degradation II	0.0025018	0.000917128	2.72786	GA	5.26008e-07	1.53696e-06	Secondary Metabolite Biosynthesis
PWY-6612: superpathway of tetrahydrofolate biosynthesis	0.00146555	0.000319452	4.5877	GA	1.6408e-07	8.01364e-07	Secondary Metabolite Biosynthesis
PWY-6690: cinnamate and 3-hydroxycinnamate degradation to 2-hydroxypentadienoate	0.00133519	0.000136587	9.77534	GA	6.44067e-06	1.09024e-05	Secondary Metabolite Biosynthesis
PWY-6700: queuosine biosynthesis I (de novo)	0.00519414	0.0104987	-2.02125	HC	2.07733e-13	4.472e-11	Secondary Metabolite Biosynthesis
PWY-6703: preQ0 biosynthesis	0.0024506	0.00491155	-2.00422	HC	5.6538e-06	9.87602e-06	Secondary Metabolite Biosynthesis
PWY-6708: ubiquinol-8 biosynthesis (early decarboxylation)	0.000530623	5.57118e-05	9.52442	GA	1.4093e-06	3.15781e-06	Cofactor, Carrier, and Vitamin Biosynthesis
PWY-6731: starch degradation III	0.00101545	0.000166885	6.08471	GA	1.56422e-06	3.25631e-06	Secondary Metabolite Biosynthesis
PWY-6749: CMP-legionaminate biosynthesis I	0.000359096	0.00158468	-4.41298	HC	1.94838e-07	8.92021e-07	Carbohydrate Biosynthesis
PWY-6760: D-xylose degradation III	5.36577e-06	0	Inf	GA	0.00383236	0.00460312	Secondary Metabolite Biosynthesis
PWY-6803: phosphatidylcholine acyl editing	0.00115893	0.000249548	4.64412	GA	5.08368e-05	7.63776e-05	Fatty Acid and Lipid Biosynthesis
PWY-6823: molybdopterin biosynthesis	0.00118566	0.000117951	10.0522	GA	9.46211e-08	5.35237e-07	Cofactor, Carrier, and Vitamin Biosynthesis
PWY-6859: all-trans-farnesol biosynthesis	0.000463786	5.06057e-05	9.16471	GA	1.3486e-06	3.05526e-06	Secondary Metabolite Biosynthesis
PWY-6883: pyruvate fermentation to butanol II (engineered)	0.000735672	0.000301049	2.4437	GA	0.00058452	0.00078057	Secondary Metabolite Biosynthesis
PWY-6892: thiazole component of thiamine diphosphate biosynthesis I	0.00196915	0.000345038	5.70706	GA	2.55981e-06	4.95856e-06	Cofactor, Carrier, and Vitamin Biosynthesis
PWY-7013: (S)-propane-1,2-diol degradation	0.0018972	0.000403573	4.70101	GA	1.13231e-05	1.85458e-05	Secondary Metabolite Biosynthesis
PWY-7094: fatty acid salvage	0.000733813	8.23192e-05	8.91424	GA	1.50787e-06	3.24608e-06	Fatty Acid and Lipid Biosynthesis
PWY-7115: C4 photosynthetic carbon assimilation cycle, NAD-ME type	0.00268401	0.00107199	2.50376	GA	3.04804e-11	1.01588e-09	Secondary Metabolite Biosynthesis
PWY-7117: C4 photosynthetic carbon assimilation cycle, PEPCK type	0.00376558	0.00129978	2.8971	GA	1.38697e-08	1.4231e-07	Secondary Metabolite Biosynthesis
PWY-7118: chitin deacetylation	0.000130585	3.39491e-05	3.8465	GA	0.00435789	0.00512195	Secondary Metabolite Biosynthesis
PWY-7184: pyrimidine deoxyribonucleotides de novo biosynthesis I	0.00235253	0.000835411	2.81602	GA	4.26361e-08	2.87721e-07	Secondary Metabolite Biosynthesis
PWY-7187: pyrimidine deoxyribonucleotides de novo biosynthesis II	0.00133214	0.000219434	6.0708	GA	1.53827e-07	7.88333e-07	Nucleoside and Nucleotide Biosynthesis
PWY-7199: pyrimidine deoxyribonucleosides salvage	0.00369996	0.00750759	-2.0291	HC	3.73494e-12	2.00488e-10	Nucleoside and Nucleotide Biosynthesis
PWY-7200: superpathway of pyrimidine deoxyribonucleoside salvage	6.33349e-05	0.000799083	-12.6168	HC	4.21142e-06	7.73632e-06	Secondary Metabolite Biosynthesis
PWY-7204: pyridoxal 5'-phosphate salvage II (plants)	0.00145177	0.000173428	8.37102	GA	3.23949e-07	1.23534e-06	Cofactor, Carrier, and Vitamin Biosynthesis
PWY-7209: superpathway of pyrimidine ribonucleosides degradation	1.69972e-05	6.17612e-06	2.75208	GA	0.00596749	0.00677808	Secondary Metabolite Biosynthesis
PWY-7234: inosine-5'-phosphate biosynthesis III	0.00410154	0.00203486	2.01564	GA	1.45175e-06	3.18112e-06	Nucleoside and Nucleotide Biosynthesis
PWY-7269: mitochondrial NADPH production (yeast)	0.00147944	0.000142203	10.4037	GA	1.25599e-08	1.3545e-07	Cofactor, Carrier, and Vitamin Biosynthesis
PWY-7294: D-xylose degradation IV	0.000217089	2.00916e-05	10.805	GA	0.000212825	0.000295209	Secondary Metabolite Biosynthesis
PWY-7315: dTDP-N-acetylthomosamine biosynthesis	0.0011882	0.000397182	2.99158	GA	4.65291e-06	8.40126e-06	Carbohydrate Biosynthesis
PWY-7316: dTDP-N-acetylviosamine biosynthesis	0.000266299	0.000917027	-3.4436	HC	0.00019524	0.000274357	Carbohydrate Biosynthesis
PWY-7328: superpathway of UDP-glucose-derived O-antigen building blocks biosynthesis	0.00182048	0.000358829	5.07339	GA	4.41085e-07	1.39434e-06	Secondary Metabolite Biosynthesis
PWY-7384: anaerobic energy metabolism (invertebrates, mitochondrial)	0.000195752	0.000892071	-4.55714	HC	1.22869e-07	6.61125e-07	Secondary Metabolite Biosynthesis
PWY-7385: 1,3-propanediol biosynthesis (engineered)	0.000997507	0.000200112	4.98475	GA	6.34864e-06	1.09024e-05	Secondary Metabolite Biosynthesis
PWY-7388: octanoyl-[acyl-carrier protein] biosynthesis (mitochondria, yeast)	0.00454658	0.00148505	3.06158	GA	3.95423e-10	8.4925e-09	Fatty Acid and Lipid Biosynthesis
PWY-7389: superpathway of anaerobic energy metabolism (invertebrates)	0.000244796	0.000563384	-2.30145	HC	0.000856673	0.0011029	Secondary Metabolite Biosynthesis
PWY-7391: isoprene biosynthesis II (engineered)	8.7501e-05	0	Inf	GA	2.10563e-07	9.45104e-07	Secondary Metabolite Biosynthesis
PWY-7399: methylphosphonate degradation II	0.000105187	9.81973e-06	10.7118	GA	2.87903e-07	1.1949e-06	Secondary Metabolite Biosynthesis
PWY-7409: phospholipid remodeling (phosphatidylethanolamine, yeast)	0.000479311	4.56263e-05	10.5052	GA	7.14802e-07	1.92156e-06	Fatty Acid and Lipid Biosynthesis
PWY-7446: sulfoquinovose degradation I	0.000580437	3.59653e-05	16.1388	GA	2.22448e-07	9.74082e-07	Secondary Metabolite Biosynthesis
PWY-7456: &beta;-(1,4)-mannan degradation	0.000663281	0.00253083	-3.81562	HC	3.7463e-07	1.24038e-06	Secondary Metabolite Biosynthesis
PWY-7616: methanol oxidation to carbon dioxide	7.3486e-05	6.84276e-06	10.7392	GA	2.37272e-08	2.0382e-07	Secondary Metabolite Biosynthesis
PWY-7663: gondoate biosynthesis (anaerobic)	0.00530405	0.00204005	2.59996	GA	1.60279e-08	1.49565e-07	Fatty Acid and Lipid Biosynthesis
PWY-7664: oleate biosynthesis IV (anaerobic)	0.00317328	0.000952206	3.33255	GA	3.77521e-11	1.01588e-09	Fatty Acid and Lipid Biosynthesis
PWY-821: superpathway of sulfur amino acid biosynthesis (Saccharomyces cerevisiae)	0.00106918	0.000239139	4.47098	GA	7.11674e-07	1.92156e-06	Secondary Metabolite Biosynthesis
PWY-922: mevalonate pathway I (eukaryotes and bacteria)	0.000202803	4.87706e-06	41.583	GA	6.15092e-09	1.00333e-07	Secondary Metabolite Biosynthesis
REDCITCYC: TCA cycle VI (Helicobacter)	0.000476826	0.000220082	2.16658	GA	0.00598993	0.00677808	Secondary Metabolite Biosynthesis
RIBOSYN2-PWY: flavin biosynthesis I (bacteria and plants)	0.00366067	0.00853015	-2.33022	HC	2.89122e-12	2.00488e-10	Cofactor, Carrier, and Vitamin Biosynthesis
RUMP-PWY: formaldehyde oxidation I	0.000130478	4.66771e-05	2.79533	GA	0.00580354	0.00667252	Secondary Metabolite Biosynthesis
SALVADEHYPOX-PWY: adenosine nucleotides degradation II	0.00349045	0.00110171	3.16821	GA	6.89769e-06	1.15898e-05	Secondary Metabolite Biosynthesis
SO4ASSIM-PWY: assimilatory sulfate reduction I	0.0022634	0.000679889	3.32907	GA	2.0082e-06	4.07689e-06	Secondary Metabolite Biosynthesis
SULFATE-CYS-PWY: superpathway of sulfate assimilation and cysteine biosynthesis	0.00283158	0.00115968	2.44168	GA	3.76826e-06	7.11009e-06	Secondary Metabolite Biosynthesis
TCA-GLYOX-BYPASS: superpathway of glyoxylate bypass and TCA	0.00243449	0.000446546	5.45182	GA	2.30058e-06	4.5367e-06	Secondary Metabolite Biosynthesis
THISYN-PWY: superpathway of thiamine diphosphate biosynthesis I	0.00207816	0.000906793	2.29177	GA	0.000153606	0.000218711	Secondary Metabolite Biosynthesis
THREOCAT-PWY: superpathway of L-threonine metabolism	0.000593633	0.000158913	3.73559	GA	3.75503e-05	5.73333e-05	Secondary Metabolite Biosynthesis
UBISYN-PWY: superpathway of ubiquinol-8 biosynthesis (early decarboxylation)	0.000570236	5.88043e-05	9.69719	GA	9.38494e-07	2.345e-06	Secondary Metabolite Biosynthesis
URDEGR-PWY: superpathway of allantoin degradation in plants	0.000228139	6.83175e-06	33.3939	GA	6.99881e-09	1.00333e-07	Secondary Metabolite Biosynthesis
URSIN-PWY: ureide biosynthesis	0.000160509	4.2868e-05	3.74426	GA	2.88635e-05	4.48561e-05	Secondary Metabolite Biosynthesis

## Sheet: Table S5
Table S5| Comparison of the gut mycobiome between GA patients and healthy controls at the genus level.
Genus name	Avg. relative abundance in GA	Avg. relative abundance in HC	Fold change	Enriched in	Wilcoxon P-value	q value
Cladophialophora	0.00963268	0.0279142	-2.89786	HC	0.019112	0.00455226
Clavispora	0.0058474	0.0262802	-4.49434	HC	0.0164422	0.00670575
Emergomyces	0.00101827	0.00721351	-7.08407	HC	0.00423062	0.000415204
Exophiala	0.00162669	0.00971926	-5.97487	HC	0.00582284	0.0297452
Histoplasma	0.00214507	0.00577944	-2.69428	HC	0.00402956	0.0315739
Hortaea	0.0241361	0.0652224	-2.70227	HC	0.0454401	0.00382145
Lomentospora	0.000291551	0.0030258	-10.3783	HC	0.00170931	0.00903165
Mucor	0.00300164	0.0491685	-16.3805	HC	0.02694	0.00103129
Phialophora	0.00102417	0.0244946	-23.9165	HC	0.013194	0.0115812
Trichophyton	0.000239064	0.00401293	-16.786	HC	0.00219589	0.0408657
Arthrocladium	0.000231643	0.000111459	2.07829	GA	0.000169325	0.0390629
Cryptococcus	0.333545	0.128098	2.60383	GA	0.227017	0.0378429
Trichosporon	0.065519	0.00431904	15.1698	GA	0.0337857	0.00391168

## Sheet: Table S6
Table S6| Comparison of the gut virome between HC and GA subjects at the vOTUs level. Only vOTUs that differed in abundance between two groups are shown.
vOTU ID	Avg. relative abundance in GA	Avg. relative abundance in HC	Fold change	Enriched in	Wilcoxon P-value	q value	Taxonomic classification (family level)
GA.virus_ctg100035	0.000109968	0.000687752	6.2541	GA	0.00172018	0.00329899	Unknown
GA.virus_ctg100135	7.26955e-06	0.000186526	25.6586	GA	0.000345341	0.000782976	Unknown
GA.virus_ctg100203	4.72032e-06	0.000209991	44.4865	GA	2.26251e-05	7.40267e-05	Unknown
GA.virus_ctg100258	3.94636e-06	0.000313377	79.409	GA	4.71319e-07	3.70491e-06	Siphoviridae
GA.virus_ctg100313	4.91599e-06	0.000233393	47.4762	GA	5.79702e-06	2.4144e-05	Podoviridae
GA.virus_ctg100587_1	0	7.3704e-05	Inf	GA	1.64243e-06	8.85958e-06	Siphoviridae
GA.virus_ctg10060	4.50319e-05	1.33928e-05	3.3624	HC	0.000421409	0.000930483	Unknown
GA.virus_ctg100612	1.84337e-06	2.92788e-05	15.8833	GA	0.000635697	0.00134576	Unknown
GA.virus_ctg100624	1.81424e-09	5.31518e-05	29297.1	GA	1.47762e-05	5.21764e-05	Unknown
GA.virus_ctg100627	0.000128298	0.000758669	5.91333	GA	9.31939e-07	5.83005e-06	Unknown
GA.virus_ctg100679	1.23846e-06	4.65117e-05	37.5561	GA	0.00208394	0.00390479	Podoviridae
GA.virus_ctg100769	1.02875e-05	0.000905362	88.0064	GA	2.26084e-05	7.40267e-05	Siphoviridae
GA.virus_ctg100796	4.39049e-05	0.000690717	15.7321	GA	2.48402e-06	1.21648e-05	Myoviridae
GA.virus_ctg100822_1	4.90228e-07	0.000176452	359.939	GA	3.13887e-07	2.83008e-06	Unknown
GA.virus_ctg100860_2	6.65297e-07	0.000169217	254.348	GA	0.00385314	0.00676961	Siphoviridae
GA.virus_ctg100883	1.08666e-05	0.000235435	21.6659	GA	8.1499e-05	0.000218099	Unknown
GA.virus_ctg100912	6.94182e-06	0.000663812	95.6252	GA	1.60488e-06	8.74574e-06	Siphoviridae
GA.virus_ctg101004	5.53314e-05	0.000957645	17.3074	GA	1.4896e-05	5.22631e-05	Unknown
GA.virus_ctg101042	4.92328e-06	0.000305789	62.1109	GA	4.03402e-05	0.000119367	Siphoviridae
GA.virus_ctg101066	1.61193e-06	0.00027646	171.509	GA	5.63209e-07	4.20491e-06	Unknown
GA.virus_ctg101068	9.46114e-05	0.000755454	7.98481	GA	0.00103496	0.00208891	Unknown
GA.virus_ctg101075	2.41308e-05	0.000284102	11.7734	GA	2.8301e-05	8.86742e-05	Inoviridae
GA.virus_ctg10111_1	1.66134e-06	0.000467452	281.37	GA	6.37006e-05	0.00017724	Myoviridae
GA.virus_ctg101125	2.17173e-06	4.87841e-05	22.4633	GA	0.000217741	0.000516649	Unknown
GA.virus_ctg101142	3.77207e-06	0.000524259	138.984	GA	2.88439e-05	8.99562e-05	Unknown
GA.virus_ctg101154	1.00371e-05	0.00187995	187.3	GA	5.07955e-07	3.89485e-06	Unknown
GA.virus_ctg101169	5.17889e-06	5.78419e-05	11.1688	GA	3.85717e-05	0.000115119	Unknown
GA.virus_ctg101183_1	4.74848e-07	2.4502e-05	51.5997	GA	1.01651e-05	3.8297e-05	Siphoviridae
GA.virus_ctg101227	2.03778e-05	0.000233547	11.4609	GA	3.69402e-05	0.000110764	Unknown
GA.virus_ctg101285	2.21848e-05	0.000197179	8.88803	GA	1.19237e-06	7.01351e-06	Unknown
GA.virus_ctg101295_1	0	2.69752e-05	Inf	GA	2.79226e-05	8.76984e-05	Siphoviridae
GA.virus_ctg101365	2.11134e-05	0.00177718	84.1734	GA	1.1974e-06	7.04847e-06	Siphoviridae
GA.virus_ctg101410	1.5176e-06	0.000300626	198.093	GA	2.55476e-07	2.49633e-06	Myoviridae
GA.virus_ctg101440_1	1.1504e-08	0.000169528	14736.5	GA	5.22468e-05	0.000149627	Siphoviridae
GA.virus_ctg101484	0.000217648	0.000775913	3.56499	GA	0.00235665	0.00437086	Unknown
GA.virus_ctg101620_1	0	3.4477e-05	Inf	GA	0.000817076	0.00168296	Siphoviridae
GA.virus_ctg101680	5.19005e-06	0.000308093	59.3623	GA	2.62398e-06	1.27523e-05	Siphoviridae
GA.virus_ctg101723	7.49974e-06	6.52646e-05	8.70225	GA	0.000775134	0.00160804	Unknown
GA.virus_ctg101745	2.49421e-05	0.000248717	9.97175	GA	6.93561e-07	4.75778e-06	Unknown
GA.virus_ctg10183	1.08266e-06	0.000102515	94.6879	GA	0.000143025	0.000355945	Siphoviridae
GA.virus_ctg101837	6.19688e-05	0.000525663	8.48271	GA	0.00116339	0.0023251	Unknown
GA.virus_ctg101867	9.52748e-07	2.00273e-05	21.0206	GA	2.84036e-05	8.8867e-05	Unknown
GA.virus_ctg101905	1.71085e-06	2.5848e-05	15.1083	GA	0.00380289	0.00671538	Phycodnaviridae
GA.virus_ctg101941	2.52165e-05	0.000272853	10.8204	GA	0.000102093	0.000265361	Unknown
GA.virus_ctg102127	4.69253e-06	0.000323088	68.8516	GA	1.265e-05	4.54374e-05	Siphoviridae
GA.virus_ctg102212	1.58979e-05	9.31276e-05	5.85786	GA	0.00295716	0.00535285	Unknown
GA.virus_ctg102261_1	2.86741e-08	0.000140741	4908.29	GA	0.000867163	0.00177557	Siphoviridae
GA.virus_ctg102292_1	3.1064e-05	7.65809e-05	2.46526	GA	0.00510604	0.00872964	Siphoviridae
GA.virus_ctg102310	2.48238e-05	0.000253284	10.2033	GA	1.30097e-06	7.48986e-06	Unknown
GA.virus_ctg102380	0.000454713	0.000179395	2.53471	HC	0.0036022	0.00639358	Unknown
GA.virus_ctg102451	2.70887e-05	5.34749e-06	5.06569	HC	0.000264248	0.000613569	Myoviridae
GA.virus_ctg102634	2.80298e-06	6.9368e-05	24.7479	GA	0.000808385	0.00167102	Unknown
GA.virus_ctg102657	2.15735e-08	0.00011994	5559.57	GA	0.000253356	0.000591847	Unknown
GA.virus_ctg10272_1	2.39772e-07	0.00010229	426.614	GA	1.03637e-07	1.39966e-06	Siphoviridae
GA.virus_ctg102721	9.62925e-06	0.000380571	39.5224	GA	2.63852e-05	8.38966e-05	Unknown
GA.virus_ctg10279	3.72921e-05	1.14361e-05	3.26092	HC	0.00266553	0.00487289	Myoviridae
GA.virus_ctg102813	3.8067e-08	0.000245429	6447.29	GA	0.000795934	0.00164823	Quimbyviridae
GA.virus_ctg102853_1	1.60903e-06	3.11972e-05	19.3888	GA	0.00191437	0.00361836	Siphoviridae
GA.virus_ctg102903_1	0	0.00014534	Inf	GA	0.00178785	0.00340616	Siphoviridae
GA.virus_ctg102924	6.36682e-05	0.000448641	7.04654	GA	0.00339425	0.00604925	Unknown
GA.virus_ctg102964_1	2.02962e-08	0.000161055	7935.23	GA	2.39185e-05	7.71546e-05	Siphoviridae
GA.virus_ctg103038_1	2.64126e-06	0.000275024	104.126	GA	3.94064e-06	1.77211e-05	Myoviridae
GA.virus_ctg103044	0	0.00019691	Inf	GA	0.000817076	0.00168296	Unknown
GA.virus_ctg103088	0	0.000328724	Inf	GA	0.00383236	0.00673726	Unknown
GA.virus_ctg103089	0	0.000272693	Inf	GA	0.000817076	0.00168296	Unknown
GA.virus_ctg10358	1.33376e-05	0.000716193	53.6971	GA	6.39927e-06	2.60014e-05	Siphoviridae
GA.virus_ctg10410	3.49426e-06	0.000532476	152.386	GA	4.89252e-06	2.10382e-05	Siphoviridae
GA.virus_ctg10437	1.94607e-06	8.03103e-05	41.268	GA	0.000182196	0.000440154	Siphoviridae
GA.virus_ctg10495	8.07241e-06	0.000778906	96.4899	GA	1.2775e-05	4.59673e-05	Unknown
GA.virus_ctg10539	4.37376e-06	0.000206968	47.3204	GA	6.93561e-07	4.75778e-06	Siphoviridae
GA.virus_ctg106	1.41427e-06	7.54789e-05	53.3697	GA	0.000174264	0.000423649	Unknown
GA.virus_ctg10911_1	4.02404e-07	3.38857e-05	84.2082	GA	0.000212808	0.000506034	Unknown
GA.virus_ctg1093	3.42243e-07	5.2724e-05	154.054	GA	3.55731e-06	1.6384e-05	Myoviridae
GA.virus_ctg11141	3.56877e-05	6.10792e-06	5.84285	HC	0.00454631	0.0078619	Myoviridae
GA.virus_ctg11211	4.86231e-06	5.10884e-05	10.507	GA	1.44122e-06	8.07495e-06	Unknown
GA.virus_ctg1124	7.60917e-06	6.48589e-05	8.52378	GA	2.79645e-06	1.34769e-05	Unknown
GA.virus_ctg11431	1.7189e-05	0.000767479	44.6496	GA	0.00250231	0.00461754	Unknown
GA.virus_ctg11512	1.01043e-07	3.9192e-05	387.874	GA	0.00193443	0.00365427	Siphoviridae
GA.virus_ctg1152	1.42901e-06	2.50507e-05	17.5301	GA	8.15627e-08	1.21402e-06	Unknown
GA.virus_ctg1166	5.84144e-06	2.71777e-05	4.65257	GA	0.000488372	0.0010605	Unknown
GA.virus_ctg11668	0.000102804	7.60359e-06	13.5204	HC	6.04412e-06	2.49334e-05	Siphoviridae
GA.virus_ctg11674	2.91091e-05	7.15712e-06	4.06715	HC	0.00468117	0.00807698	Myoviridae
GA.virus_ctg11827	0	7.27829e-05	Inf	GA	2.79226e-05	8.76984e-05	Unknown
GA.virus_ctg1191	0.000623375	0.000131069	4.75609	HC	1.63e-07	1.87979e-06	Unknown
GA.virus_ctg12018	0.000146049	6.03608e-06	24.196	HC	3.22088e-07	2.89466e-06	Unknown
GA.virus_ctg12047	6.63748e-05	2.46792e-05	2.68951	HC	0.00185532	0.00351922	Podoviridae
GA.virus_ctg12130	0.000852514	4.34592e-05	19.6164	HC	2.68754e-05	8.51342e-05	Unknown
GA.virus_ctg122	0.000122445	0.0008819	7.20239	GA	0.000353543	0.000799741	Unknown
GA.virus_ctg12361	0	4.6486e-05	Inf	GA	2.79226e-05	8.76984e-05	Unknown
GA.virus_ctg12371	0.00021713	9.20884e-05	2.35785	HC	4.66458e-06	2.02498e-05	Unknown
GA.virus_ctg12419	0	3.70195e-05	Inf	GA	0.000365049	0.00081882	Siphoviridae
GA.virus_ctg12432	0.000102809	3.98739e-05	2.57834	HC	3.62051e-05	0.000108899	Unknown
GA.virus_ctg12533	0.000235491	3.0663e-05	7.67997	HC	1.55212e-06	8.51947e-06	Unknown
GA.virus_ctg12534_1	6.87044e-05	7.04051e-06	9.75845	HC	3.55155e-07	3.08334e-06	Siphoviridae
GA.virus_ctg12598	2.19455e-05	0.000953988	43.4708	GA	0.000216836	0.000514688	Unknown
GA.virus_ctg12616	7.83423e-06	5.06662e-05	6.46729	GA	0.000477879	0.00104339	Unknown
GA.virus_ctg1262	8.18859e-07	6.72062e-05	82.0729	GA	9.04341e-07	5.75885e-06	Unknown
GA.virus_ctg12662_1	0.000140681	1.72579e-05	8.15169	HC	7.33435e-05	0.000199076	Unknown
GA.virus_ctg12671	2.40167e-05	6.92675e-06	3.46723	HC	0.000536893	0.00115781	Siphoviridae
GA.virus_ctg13071	0.000133218	5.62707e-06	23.6745	HC	1.72901e-05	5.9009e-05	Unknown
GA.virus_ctg13126_1	6.61712e-05	1.24819e-05	5.30136	HC	1.74058e-07	1.96736e-06	Siphoviridae
GA.virus_ctg1318	0.000700065	0.000192746	3.63206	HC	0.000102093	0.000265361	Unknown
GA.virus_ctg13226	0.000482857	0.000178441	2.70597	HC	1.84678e-06	9.69921e-06	Siphoviridae
GA.virus_ctg13296	2.87237e-05	3.91074e-06	7.34483	HC	0.00359392	0.0063857	Unknown
GA.virus_ctg13408	1.75416e-05	4.08777e-06	4.29125	HC	0.000298793	0.000686649	Unknown
GA.virus_ctg13618	0.000541624	0.000160537	3.37382	HC	1.57122e-07	1.84435e-06	Unknown
GA.virus_ctg1367	0.00051101	0.000132463	3.85777	HC	2.13236e-08	5.70001e-07	Unknown
GA.virus_ctg13796	0.00020724	8.40515e-05	2.46564	HC	0.00108841	0.00218723	Unknown
GA.virus_ctg13808	7.3805e-06	0.000100047	13.5556	GA	4.55839e-08	8.73076e-07	Unknown
GA.virus_ctg13902	6.1438e-05	4.32476e-06	14.2061	HC	5.78049e-06	2.40897e-05	Unknown
GA.virus_ctg1392	5.22993e-06	0.000109445	20.9268	GA	3.74678e-08	7.59978e-07	Unknown
GA.virus_ctg13973	6.74306e-06	3.84372e-05	5.70026	GA	0.000712244	0.00149186	Unknown
GA.virus_ctg14141	1.24175e-07	4.32095e-05	347.972	GA	0.00447264	0.00774997	Flandersviridae
GA.virus_ctg1423	1.71064e-05	0.000121815	7.12104	GA	9.40719e-05	0.000247329	Unknown
GA.virus_ctg14256	6.56094e-06	8.44913e-05	12.8779	GA	3.77998e-07	3.21857e-06	Unknown
GA.virus_ctg14317	2.42038e-05	4.82686e-06	5.01439	HC	2.55233e-05	8.16731e-05	Unknown
GA.virus_ctg14391	5.82253e-07	2.43226e-05	41.7733	GA	0.00219207	0.00409079	Unknown
GA.virus_ctg14470	1.24675e-05	0.00113521	91.0535	GA	1.47152e-06	8.17702e-06	Myoviridae
GA.virus_ctg14491	8.05409e-07	2.9164e-05	36.2102	GA	0.000125187	0.000316784	Unknown
GA.virus_ctg14510	6.51375e-06	6.12529e-05	9.40363	GA	2.93782e-07	2.70613e-06	Unknown
GA.virus_ctg14566_1	2.17535e-05	6.86482e-06	3.16884	HC	0.000480441	0.00104814	Unknown
GA.virus_ctg14731	0	7.01763e-05	Inf	GA	0.000159149	0.000390464	Unknown
GA.virus_ctg1477	0	2.37392e-05	Inf	GA	0.000817076	0.00168296	Unknown
GA.virus_ctg1496	7.46827e-06	4.03397e-05	5.40147	GA	5.31562e-06	2.25522e-05	Unknown
GA.virus_ctg15121	3.90429e-05	7.7798e-06	5.01849	HC	0.00226286	0.00420817	Myoviridae
GA.virus_ctg1519	2.76712e-06	5.48607e-05	19.8259	GA	1.39085e-08	4.33968e-07	Unknown
GA.virus_ctg15203	0.000273672	9.65451e-05	2.83465	HC	0.000234298	0.00055179	Unknown
GA.virus_ctg15408	0.000141625	1.75021e-05	8.09186	HC	2.23429e-06	1.1249e-05	Unknown
GA.virus_ctg15533	0.000294084	1.24177e-05	23.6827	HC	0.000193471	0.000463515	Unknown
GA.virus_ctg15541	0.000235595	2.90469e-05	8.11082	HC	3.92398e-06	1.76655e-05	Siphoviridae
GA.virus_ctg15543	0	5.06662e-05	Inf	GA	1.64243e-06	8.85958e-06	Unknown
GA.virus_ctg1563	1.94748e-06	2.3298e-05	11.9632	GA	1.96076e-06	1.01835e-05	Unknown
GA.virus_ctg15640_1	0.000267837	1.30302e-05	20.5551	HC	6.23835e-05	0.000174112	Unknown
GA.virus_ctg1565	1.00691e-05	0.000202064	20.0678	GA	0.00377725	0.00667349	Unknown
GA.virus_ctg15658	6.46815e-05	8.15982e-06	7.92683	HC	0.000377674	0.000844951	Unknown
GA.virus_ctg15682	9.12848e-05	3.04671e-05	2.99618	HC	7.01336e-06	2.79553e-05	Unknown
GA.virus_ctg15711	4.85756e-05	1.22857e-05	3.95384	HC	8.66298e-05	0.000229971	Unknown
GA.virus_ctg15881	1.10975e-06	4.86578e-05	43.8458	GA	0.000136336	0.000341138	Unknown
GA.virus_ctg1592	1.6258e-07	3.49702e-05	215.095	GA	4.20178e-05	0.000123821	Unknown
GA.virus_ctg160	3.83973e-05	0.000296064	7.71055	GA	0.00116796	0.00233289	Unknown
GA.virus_ctg16052	1.78788e-05	0.000184763	10.3342	GA	4.14317e-05	0.00012226	Siphoviridae
GA.virus_ctg16223	0	2.56879e-05	Inf	GA	0.000817076	0.00168296	Unknown
GA.virus_ctg16303	1.68139e-05	3.32779e-06	5.05257	HC	0.000558488	0.0011973	Unknown
GA.virus_ctg16426	5.20229e-05	4.99365e-06	10.4178	HC	6.56889e-06	2.65056e-05	Unknown
GA.virus_ctg16474	9.85702e-06	3.23151e-05	3.27839	GA	0.00189518	0.003586	Unknown
GA.virus_ctg16540_1	3.88188e-05	8.64012e-05	2.22576	GA	0.000105285	0.000272453	Unknown
GA.virus_ctg16566	3.19815e-05	1.01226e-05	3.15943	HC	7.01336e-06	2.79553e-05	Podoviridae
GA.virus_ctg16779	0.000211769	9.90457e-06	21.3809	HC	4.03402e-05	0.000119367	Phycodnaviridae
GA.virus_ctg16798	0	7.02145e-05	Inf	GA	6.75924e-05	0.000185192	Unknown
GA.virus_ctg16870	4.45643e-06	6.95622e-05	15.6094	GA	0.00509754	0.00872964	Unknown
GA.virus_ctg16984	3.37713e-05	1.0736e-05	3.1456	HC	0.000358584	0.00081088	Myoviridae
GA.virus_ctg16988	8.71803e-08	2.95726e-05	339.212	GA	2.32782e-05	7.57113e-05	Unknown
GA.virus_ctg17109	0.000267545	1.69489e-05	15.7854	HC	2.0153e-07	2.14733e-06	Unknown
GA.virus_ctg17112	6.60003e-06	1.90525e-05	2.88673	GA	0.000558337	0.0011973	Flandersviridae
GA.virus_ctg1717	1.86361e-06	2.79373e-05	14.991	GA	8.53657e-08	1.23058e-06	Unknown
GA.virus_ctg17285	3.54623e-05	6.5529e-06	5.41169	HC	8.37642e-06	3.24685e-05	Unknown
GA.virus_ctg17335	2.38108e-07	3.69163e-05	155.04	GA	0.000367327	0.000823663	Siphoviridae
GA.virus_ctg17368	0.000497076	6.99787e-05	7.10324	HC	4.44322e-06	1.94647e-05	Myoviridae
GA.virus_ctg17461	2.55576e-05	0.000198377	7.76196	GA	0.00390786	0.0068588	Unknown
GA.virus_ctg1750	1.44207e-06	3.93056e-05	27.2564	GA	3.68166e-06	1.68246e-05	Unknown
GA.virus_ctg17560	0.000453059	0.000158435	2.85959	HC	2.8226e-07	2.65563e-06	Myoviridae
GA.virus_ctg17746	2.68047e-06	0.000122486	45.6958	GA	0.00488386	0.00838287	Unknown
GA.virus_ctg17829	1.11931e-06	6.52044e-05	58.2539	GA	0.00411871	0.00720333	Unknown
GA.virus_ctg17841	1.65039e-06	5.19615e-05	31.4844	GA	0.00121531	0.00242251	Flandersviridae
GA.virus_ctg1785	3.82989e-06	3.96927e-05	10.3639	GA	1.53668e-07	1.83083e-06	Unknown
GA.virus_ctg17892	9.16422e-05	0.00074354	8.11352	GA	0.0041679	0.00727467	Unknown
GA.virus_ctg18086	7.23066e-05	7.02591e-06	10.2914	HC	0.000105035	0.000272149	Unknown
GA.virus_ctg18206	1.66254e-07	3.37305e-05	202.886	GA	2.51694e-07	2.49083e-06	Unknown
GA.virus_ctg18369	1.56887e-05	0.000245012	15.6171	GA	2.7217e-06	1.31834e-05	Unknown
GA.virus_ctg18389	1.04477e-05	0.000182141	17.4336	GA	2.5225e-08	6.19517e-07	Unknown
GA.virus_ctg1842_1	1.03584e-06	0.000105144	101.506	GA	0.000596675	0.00126935	Siphoviridae
GA.virus_ctg18447	1.39527e-06	5.26856e-05	37.7602	GA	4.74349e-08	8.92743e-07	Unknown
GA.virus_ctg18503_1	2.21713e-05	0.00105961	47.7921	GA	1.831e-06	9.65276e-06	Siphoviridae
GA.virus_ctg18533	1.11516e-05	0.000114086	10.2305	GA	3.399e-06	1.57312e-05	Unknown
GA.virus_ctg18544	8.63387e-07	5.23151e-05	60.5929	GA	0.000200863	0.00048056	Unknown
GA.virus_ctg18590	2.14333e-06	7.22605e-05	33.7142	GA	6.16918e-08	1.04218e-06	Unknown
GA.virus_ctg18727	8.42109e-05	1.40331e-05	6.00087	HC	1.33212e-05	4.75412e-05	Unknown
GA.virus_ctg18758	1.03666e-06	2.20571e-05	21.2771	GA	0.000713915	0.00149446	Unknown
GA.virus_ctg18822	3.08568e-06	5.73513e-05	18.5863	GA	4.38749e-08	8.52299e-07	Unknown
GA.virus_ctg18856_1	4.08868e-06	0.000186674	45.6564	GA	0.000192195	0.000461574	Unknown
GA.virus_ctg18861	2.5727e-05	0.000412793	16.0451	GA	0.000409427	0.000906915	Unknown
GA.virus_ctg18892	6.20291e-06	8.64158e-05	13.9315	GA	6.95559e-08	1.11925e-06	Unknown
GA.virus_ctg18903	5.80774e-06	5.40291e-05	9.30295	GA	0.000231793	0.000547006	Unknown
GA.virus_ctg18917	1.12041e-07	8.05105e-05	718.577	GA	2.38817e-09	1.65651e-07	Unknown
GA.virus_ctg18946	3.95511e-06	4.98276e-05	12.5983	GA	6.41118e-07	4.52666e-06	Myoviridae
GA.virus_ctg18951	7.26814e-06	0.000203558	28.0068	GA	0.00273976	0.00499455	Unknown
GA.virus_ctg18954	4.23356e-05	0.000252525	5.96484	GA	0.00108841	0.00218723	Unknown
GA.virus_ctg18969_1	2.11823e-06	4.23378e-05	19.9873	GA	0.000318267	0.000725628	Siphoviridae
GA.virus_ctg18970	5.17054e-06	6.60364e-05	12.7717	GA	4.41085e-07	3.56244e-06	Unknown
GA.virus_ctg18995	1.25512e-05	0.000141575	11.2798	GA	9.43941e-05	0.000248024	Unknown
GA.virus_ctg19023	6.13843e-07	3.15512e-05	51.3994	GA	0.000575164	0.00122927	Unknown
GA.virus_ctg19027	1.92795e-06	3.04566e-05	15.7974	GA	6.26876e-07	4.4597e-06	Unknown
GA.virus_ctg19030	1.66408e-06	2.13248e-05	12.8148	GA	0.00318285	0.00571807	Unknown
GA.virus_ctg19080	3.18969e-06	7.09119e-05	22.2316	GA	1.56399e-08	4.75948e-07	Siphoviridae
GA.virus_ctg19103	2.94879e-05	0.000365686	12.4012	GA	0.000102093	0.000265361	Unknown
GA.virus_ctg19110	5.33071e-06	7.47326e-05	14.0193	GA	4.6209e-08	8.77294e-07	Unknown
GA.virus_ctg1913	1.13553e-06	2.15081e-05	18.941	GA	2.9856e-07	2.73761e-06	Unknown
GA.virus_ctg1917_1	1.89018e-06	4.77154e-05	25.2438	GA	0.000978332	0.00198154	Myoviridae
GA.virus_ctg19214	6.93547e-08	5.02976e-05	725.223	GA	3.49245e-06	1.60939e-05	Unknown
GA.virus_ctg19223	1.91256e-06	5.45019e-05	28.4968	GA	8.8306e-08	1.25411e-06	Unknown
GA.virus_ctg19232	1.66767e-06	6.52718e-05	39.1396	GA	1.19865e-07	1.53454e-06	Unknown
GA.virus_ctg19277	1.27852e-06	5.5389e-05	43.3226	GA	2.97585e-08	6.57783e-07	Unknown
GA.virus_ctg19286	8.14886e-05	0.000317591	3.89737	GA	0.00540471	0.00919491	Myoviridae
GA.virus_ctg19287	8.33824e-06	0.00010561	12.6657	GA	4.84247e-07	3.77346e-06	Unknown
GA.virus_ctg19325	1.6531e-05	0.000111973	6.77349	GA	6.89769e-06	2.76439e-05	Unknown
GA.virus_ctg19334	2.21826e-05	8.71646e-06	2.54491	HC	0.00243263	0.00449736	Unknown
GA.virus_ctg19349	2.2237e-06	3.90141e-05	17.5447	GA	8.17415e-08	1.21402e-06	Unknown
GA.virus_ctg19384	0	5.08665e-05	Inf	GA	0.000159149	0.000390464	Unknown
GA.virus_ctg19465	3.3144e-06	8.06125e-05	24.3219	GA	8.40808e-06	3.25277e-05	Myoviridae
GA.virus_ctg19489	6.56994e-06	2.39997e-05	3.65295	GA	0.000849643	0.0017433	Unknown
GA.virus_ctg1950	4.58521e-06	0.000200748	43.7816	GA	1.53023e-06	8.44975e-06	Siphoviridae
GA.virus_ctg19505	1.65178e-06	2.1675e-05	13.1222	GA	1.99923e-05	6.6837e-05	Siphoviridae
GA.virus_ctg19560	6.11396e-07	0.000192158	314.294	GA	1.05493e-08	3.56743e-07	Siphoviridae
GA.virus_ctg19561	1.1417e-07	4.11265e-05	360.222	GA	9.38069e-08	1.2958e-06	Unknown
GA.virus_ctg19568	0.000316112	0.00555155	17.562	GA	2.45505e-08	6.19517e-07	Myoviridae
GA.virus_ctg19653_1	6.04844e-07	3.10277e-05	51.2987	GA	0.00272245	0.00496691	Unknown
GA.virus_ctg19657	0	2.42915e-05	Inf	GA	6.75924e-05	0.000185192	Siphoviridae
GA.virus_ctg19719	0.00167381	0.000279499	5.98861	HC	5.58089e-08	9.9039e-07	Unknown
GA.virus_ctg19724	3.40544e-05	0.000200267	5.8808	GA	2.28987e-06	1.15014e-05	Unknown
GA.virus_ctg19772	5.25389e-05	1.50501e-05	3.49094	HC	1.43606e-05	5.08957e-05	Unknown
GA.virus_ctg19775	7.52676e-05	0.000577472	7.67225	GA	5.69525e-05	0.000160792	Unknown
GA.virus_ctg19804	0.000485534	4.12238e-05	11.778	HC	0.0001301	0.000327067	Unknown
GA.virus_ctg1985	9.54937e-05	0.000758298	7.94082	GA	0.00301022	0.00543612	Unknown
GA.virus_ctg19852	4.34785e-06	0.000202314	46.532	GA	0.000108865	0.000280291	Unknown
GA.virus_ctg19888	2.64843e-07	0.000152207	574.707	GA	6.28769e-09	2.7724e-07	Siphoviridae
GA.virus_ctg19896	1.26942e-05	7.7469e-05	6.10271	GA	0.000802067	0.00165994	Unknown
GA.virus_ctg20125	2.25395e-08	2.31862e-05	1028.69	GA	5.91721e-06	2.45378e-05	Unknown
GA.virus_ctg20130	4.86714e-06	6.35846e-05	13.0641	GA	8.8306e-08	1.25411e-06	Unknown
GA.virus_ctg20137	9.06798e-07	4.63898e-05	51.1578	GA	1.15172e-05	4.20615e-05	Unknown
GA.virus_ctg20155	2.62185e-05	8.52277e-06	3.07629	HC	8.80236e-05	0.000233331	Unknown
GA.virus_ctg20245	1.87322e-06	3.50618e-05	18.7174	GA	1.42707e-07	1.73578e-06	Unknown
GA.virus_ctg20310	0.000775329	4.23578e-05	18.3043	HC	5.65766e-10	7.00526e-08	Podoviridae
GA.virus_ctg20330	1.41891e-05	0.00098137	69.1635	GA	1.3972e-07	1.71742e-06	Siphoviridae
GA.virus_ctg20348	0	9.84573e-05	Inf	GA	6.38603e-10	7.66955e-08	Unknown
GA.virus_ctg20462	1.37693e-06	3.42069e-05	24.8429	GA	1.22721e-06	7.21246e-06	Siphoviridae
GA.virus_ctg20573	9.03123e-05	0.000432259	4.78627	GA	0.00208029	0.00390004	Unknown
GA.virus_ctg2065	1.43643e-05	0.000169318	11.7874	GA	0.00483704	0.00831692	Unknown
GA.virus_ctg20673_1	5.35066e-06	0.000133513	24.9527	GA	0.000584563	0.00124703	Siphoviridae
GA.virus_ctg2072	0.000274146	8.19988e-05	3.34329	HC	6.43983e-07	4.53397e-06	Podoviridae_crAss-like
GA.virus_ctg20747	5.34703e-08	4.25205e-05	795.218	GA	9.24938e-05	0.000244049	Unknown
GA.virus_ctg208	6.2904e-06	6.79375e-05	10.8002	GA	4.79173e-07	3.7556e-06	Unknown
GA.virus_ctg20826	5.42492e-06	4.96538e-05	9.15291	GA	7.95267e-07	5.22289e-06	Unknown
GA.virus_ctg20830	3.32305e-05	0.000319514	9.61509	GA	0.000723333	0.00151189	Unknown
GA.virus_ctg20843	5.02524e-05	4.58441e-06	10.9616	HC	6.09217e-06	2.4991e-05	Unknown
GA.virus_ctg20873	1.4743e-05	0.000294361	19.9661	GA	0.00544238	0.00924538	Unknown
GA.virus_ctg20892	2.13833e-06	9.50824e-05	44.4658	GA	6.09008e-08	1.03711e-06	Unknown
GA.virus_ctg20905	0.00935242	0.000650911	14.3682	HC	1.1311e-09	1.03053e-07	Unknown
GA.virus_ctg21033	1.67914e-05	7.509e-06	2.23617	HC	3.12969e-05	9.65896e-05	Unknown
GA.virus_ctg21064	0.000164491	2.164e-05	7.60125	HC	6.20026e-05	0.000173066	Unknown
GA.virus_ctg21083	4.84915e-06	7.83449e-05	16.1564	GA	0.0057575	0.00971402	Unknown
GA.virus_ctg21099	0.000171523	1.84166e-05	9.31355	HC	9.12389e-05	0.000240986	Unknown
GA.virus_ctg211_1	4.53345e-05	0.000621454	13.7082	GA	0.000470414	0.00102853	Myoviridae
GA.virus_ctg21143	2.60147e-07	0.000161557	621.023	GA	0.00139505	0.00273139	Siphoviridae
GA.virus_ctg21204	0	3.87379e-05	Inf	GA	7.14369e-08	1.13388e-06	Siphoviridae
GA.virus_ctg21254	2.01188e-06	3.14016e-05	15.608	GA	0.000102585	0.000266498	Unknown
GA.virus_ctg21289	1.39202e-05	3.53347e-05	2.53837	GA	0.00440959	0.00764645	Unknown
GA.virus_ctg21299	7.16762e-06	7.56936e-05	10.5605	GA	4.09081e-07	3.37917e-06	Unknown
GA.virus_ctg2133	3.32811e-06	2.64948e-05	7.96092	GA	3.89839e-06	1.75868e-05	Unknown
GA.virus_ctg21466	2.78676e-06	5.87798e-05	21.0925	GA	1.082e-08	3.61617e-07	Unknown
GA.virus_ctg21483	2.63504e-05	0.000413027	15.6744	GA	3.09466e-05	9.54828e-05	Unknown
GA.virus_ctg21509	2.01543e-05	4.1584e-06	4.84665	HC	9.50672e-06	3.62164e-05	Unknown
GA.virus_ctg21527	2.54172e-05	0.00150751	59.3107	GA	9.16137e-07	5.79157e-06	Unknown
GA.virus_ctg21536	2.7805e-05	0.000345102	12.4115	GA	0.00172018	0.00329899	Unknown
GA.virus_ctg21539	1.96376e-06	3.49988e-05	17.8223	GA	0.0017938	0.00341656	Unknown
GA.virus_ctg21543	2.8081e-07	3.54795e-05	126.347	GA	4.59236e-05	0.000133445	Unknown
GA.virus_ctg21547	2.46576e-05	0.000244859	9.93038	GA	4.34941e-05	0.000127537	Myoviridae
GA.virus_ctg21606	2.27348e-05	8.23199e-06	2.76176	HC	0.000116509	0.000296884	Unknown
GA.virus_ctg21630	3.63161e-06	5.18628e-05	14.281	GA	8.28937e-08	1.21402e-06	Unknown
GA.virus_ctg21636	7.24859e-05	0.00034085	4.7023	GA	2.23429e-06	1.1249e-05	Siphoviridae
GA.virus_ctg21660	1.43606e-06	2.93393e-05	20.4304	GA	6.95559e-08	1.11925e-06	Unknown
GA.virus_ctg2177	1.54168e-06	3.16128e-05	20.5054	GA	1.46529e-06	8.17702e-06	Unknown
GA.virus_ctg21820	3.93032e-05	0.000475438	12.0967	GA	0.00394353	0.00691615	Unknown
GA.virus_ctg21869	0	3.71428e-05	Inf	GA	0.000365049	0.00081882	Unknown
GA.virus_ctg21873	0	5.60112e-05	Inf	GA	0.00178785	0.00340616	Unknown
GA.virus_ctg21925	8.63509e-06	3.61833e-05	4.19026	GA	0.00429593	0.00746429	Unknown
GA.virus_ctg2197	7.72448e-06	3.85707e-05	4.99331	GA	0.000184442	0.000444804	Unknown
GA.virus_ctg22040	0.000324412	7.57876e-05	4.28054	HC	1.05321e-05	3.91898e-05	Myoviridae
GA.virus_ctg22058	1.25684e-05	4.46129e-05	3.54961	GA	0.000111951	0.000286428	Unknown
GA.virus_ctg22211	6.51502e-06	6.60543e-05	10.1388	GA	0.000550227	0.00118289	Unknown
GA.virus_ctg22366	1.37438e-06	8.02695e-05	58.4043	GA	5.27436e-05	0.000150686	Unknown
GA.virus_ctg22420	5.18392e-05	0.000119258	2.30054	GA	0.000546129	0.0011748	Unknown
GA.virus_ctg22701	9.23246e-05	0.000814956	8.82707	GA	0.00172018	0.00329899	Unknown
GA.virus_ctg2273	0.000147468	1.87811e-05	7.85193	HC	1.71446e-07	1.94295e-06	Unknown
GA.virus_ctg22730	2.20821e-05	0.000318351	14.4167	GA	3.09466e-05	9.54828e-05	Unknown
GA.virus_ctg22757	3.97455e-05	0.000385367	9.69585	GA	0.0036022	0.00639358	Unknown
GA.virus_ctg22953	3.25607e-05	9.80748e-06	3.31999	HC	1.72174e-05	5.87257e-05	Unknown
GA.virus_ctg23004	4.22937e-05	6.87365e-06	6.15301	HC	4.72479e-07	3.70491e-06	Unknown
GA.virus_ctg23104	3.2654e-05	0.000106566	3.2635	GA	0.00571875	0.00966041	Siphoviridae
GA.virus_ctg23123	1.58139e-05	4.83201e-06	3.27273	HC	3.32152e-05	0.000101325	Unknown
GA.virus_ctg23138	2.02398e-05	0.000369727	18.2674	GA	0.00487068	0.00836646	Unknown
GA.virus_ctg23173	0.000102348	4.69394e-05	2.18043	HC	0.0048973	0.00840178	Siphoviridae
GA.virus_ctg23175	1.30491e-05	0.000436435	33.4456	GA	4.06609e-05	0.000120398	Unknown
GA.virus_ctg23184	5.01265e-05	8.8842e-06	5.64221	HC	0.00208124	0.00390078	Unknown
GA.virus_ctg23275	2.31166e-05	5.0525e-06	4.57528	HC	0.000580856	0.00124027	Unknown
GA.virus_ctg23459	2.69459e-06	3.56099e-05	13.2153	GA	0.00362299	0.00642552	Myoviridae
GA.virus_ctg23711	8.08512e-06	4.3115e-05	5.33264	GA	0.00161327	0.00311118	Unknown
GA.virus_ctg23793	1.4259e-05	0.000172706	12.1121	GA	1.7803e-07	1.98504e-06	Unknown
GA.virus_ctg23879	5.95919e-05	1.55674e-05	3.828	HC	6.65299e-07	4.62763e-06	Unknown
GA.virus_ctg23978	4.54409e-05	0.000232073	5.10714	GA	4.39964e-05	0.000128623	Unknown
GA.virus_ctg24007	1.10819e-05	0.000183645	16.5716	GA	2.57528e-07	2.50367e-06	Siphoviridae
GA.virus_ctg24176	7.72888e-05	7.87796e-06	9.81076	HC	7.66048e-08	1.16174e-06	Unknown
GA.virus_ctg24263	3.71135e-05	4.41648e-06	8.40341	HC	3.49336e-05	0.000105768	Unknown
GA.virus_ctg24398	5.66426e-05	1.67989e-05	3.37181	HC	0.00051526	0.00111463	Siphoviridae
GA.virus_ctg24450	7.68067e-05	1.33303e-05	5.7618	HC	0.000118408	0.00030128	Unknown
GA.virus_ctg24754	3.77147e-05	4.93368e-06	7.64433	HC	0.000330701	0.000751258	Unknown
GA.virus_ctg24804	0.000188941	1.47821e-05	12.7817	HC	1.38577e-05	4.9355e-05	Unknown
GA.virus_ctg24946	0.00141838	0.000285145	4.97423	HC	1.1311e-09	1.03053e-07	Unknown
GA.virus_ctg24984	0.00147922	0.00457336	3.09173	GA	6.2469e-06	2.54966e-05	Unknown
GA.virus_ctg2503	1.08977e-06	2.24845e-05	20.6324	GA	0.000684252	0.00143757	Podoviridae
GA.virus_ctg25078	0.000132042	1.51608e-05	8.70942	HC	3.49024e-08	7.30791e-07	Siphoviridae
GA.virus_ctg25282	5.09939e-05	5.33262e-06	9.56263	HC	0.00200985	0.00377924	Unknown
GA.virus_ctg25298	7.31373e-06	0.000168322	23.0145	GA	6.74645e-05	0.000185192	Unknown
GA.virus_ctg2531	9.49991e-07	3.0696e-05	32.3119	GA	0.00121745	0.00242474	Myoviridae
GA.virus_ctg2542	5.41781e-06	0.000219996	40.6061	GA	1.64069e-05	5.65233e-05	Myoviridae
GA.virus_ctg25730	0	8.2866e-05	Inf	GA	6.75924e-05	0.000185192	Unknown
GA.virus_ctg25831	0.00101548	0.000330804	3.06972	HC	0.000586261	0.00124835	Myoviridae
GA.virus_ctg25851	0.000475367	0.000194848	2.43968	HC	2.58744e-07	2.50367e-06	Myoviridae
GA.virus_ctg25930	8.3621e-06	4.71529e-05	5.63889	GA	0.00483704	0.00831692	Unknown
GA.virus_ctg25934	4.02377e-05	0.000526634	13.0881	GA	0.000986185	0.00199686	Unknown
GA.virus_ctg26044	1.86803e-06	3.77834e-05	20.2263	GA	0.00292064	0.00529504	Unknown
GA.virus_ctg26129	2.07416e-06	3.24181e-05	15.6295	GA	0.001603	0.00309828	Unknown
GA.virus_ctg2615	1.99417e-06	2.20744e-05	11.0695	GA	0.00353878	0.00629388	Unknown
GA.virus_ctg26235	3.74948e-05	0.000856336	22.8388	GA	1.4896e-05	5.22631e-05	Siphoviridae
GA.virus_ctg2626	0.000414965	0.000103531	4.00813	HC	5.88813e-07	4.28924e-06	Unknown
GA.virus_ctg26267	8.86004e-05	1.06105e-05	8.35027	HC	4.49973e-07	3.58088e-06	Siphoviridae
GA.virus_ctg26304	4.15549e-05	9.73551e-06	4.26838	HC	1.96312e-06	1.01835e-05	Unknown
GA.virus_ctg26571	6.18468e-05	0.000507598	8.20735	GA	0.000775134	0.00160804	Unknown
GA.virus_ctg26577	8.54991e-05	1.82907e-05	4.67446	HC	0.000121063	0.000307246	Unknown
GA.virus_ctg26729	9.85336e-06	0.000125173	12.7035	GA	5.25784e-05	0.000150525	Unknown
GA.virus_ctg26766	8.64012e-05	1.68836e-05	5.11746	HC	7.69645e-07	5.09905e-06	Unknown
GA.virus_ctg26980	9.26371e-05	2.97033e-05	3.11875	HC	1.08973e-07	1.44451e-06	Myoviridae
GA.virus_ctg27078	1.94604e-05	0.000183853	9.44756	GA	3.07349e-05	9.51192e-05	Unknown
GA.virus_ctg27215	1.17022e-05	0.000158735	13.5645	GA	1.58869e-05	5.51014e-05	Podoviridae_crAss-like
GA.virus_ctg27220	1.85467e-07	2.15786e-05	116.347	GA	0.0050359	0.00862675	Unknown
GA.virus_ctg27251	2.43895e-05	0.000263224	10.7925	GA	4.51009e-05	0.000131561	Myoviridae
GA.virus_ctg27299	1.64315e-05	7.02076e-06	2.34042	HC	0.0029689	0.0053713	Unknown
GA.virus_ctg27329	2.08175e-06	0.000145446	69.8672	GA	6.30318e-05	0.000175504	Podoviridae
GA.virus_ctg27330	1.19222e-05	6.11602e-05	5.12993	GA	0.000103895	0.000269497	Unknown
GA.virus_ctg27372	1.03124e-06	4.61885e-05	44.7892	GA	3.26957e-05	0.000100285	Unknown
GA.virus_ctg27394	2.4775e-05	0.00079211	31.9721	GA	1.31955e-05	4.72812e-05	Unknown
GA.virus_ctg27406	0.000275708	1.81321e-05	15.2055	HC	3.06379e-06	1.4477e-05	Unknown
GA.virus_ctg27409	4.95557e-06	0.000387026	78.0993	GA	4.83043e-07	3.77346e-06	Unknown
GA.virus_ctg27421	3.40215e-05	0.000154728	4.54795	GA	0.00339425	0.00604925	Unknown
GA.virus_ctg27450	1.12039e-05	0.00082104	73.2818	GA	6.94308e-06	2.7772e-05	Siphoviridae
GA.virus_ctg27470	1.98834e-05	0.001411	70.9639	GA	2.85065e-07	2.65859e-06	Unknown
GA.virus_ctg27476	0.00484436	0.0107179	2.21245	GA	6.74645e-05	0.000185192	Unknown
GA.virus_ctg2750_1	5.66553e-05	2.26381e-05	2.50265	HC	0.000951431	0.00193044	Siphoviridae
GA.virus_ctg27529	7.88144e-05	0.000268722	3.40955	GA	0.000140908	0.000351433	Unknown
GA.virus_ctg27603	4.153e-05	9.93202e-05	2.39153	GA	0.000888987	0.00181436	Unknown
GA.virus_ctg27606	0	0.000107492	Inf	GA	0.00383236	0.00673726	Unknown
GA.virus_ctg27618_1	1.75616e-06	0.00041175	234.461	GA	2.13873e-06	1.09464e-05	Siphoviridae
GA.virus_ctg27645_1	4.86295e-06	0.000405139	83.3113	GA	5.47527e-05	0.000155983	Siphoviridae
GA.virus_ctg27675	1.36159e-05	0.000136742	10.0428	GA	6.61194e-05	0.000182817	Unknown
GA.virus_ctg27710	9.79965e-05	0.000465231	4.74742	GA	0.00124302	0.00247001	Unknown
GA.virus_ctg27748	1.1283e-06	3.20654e-05	28.4191	GA	0.00376672	0.00665658	Unknown
GA.virus_ctg27762	0.000204524	2.08923e-05	9.78946	HC	1.22601e-05	4.44944e-05	Unknown
GA.virus_ctg27764	0.000138081	1.50647e-05	9.16582	HC	1.1828e-05	4.29999e-05	Myoviridae
GA.virus_ctg27777	5.15073e-05	0.000522372	10.1417	GA	3.69402e-05	0.000110764	Unknown
GA.virus_ctg27779	0.000119104	7.33232e-06	16.2438	HC	4.22705e-05	0.000124335	Unknown
GA.virus_ctg278	1.90881e-06	8.15256e-05	42.7101	GA	4.2721e-07	3.47363e-06	Myoviridae
GA.virus_ctg27809	0.000554339	0.00202429	3.65171	GA	0.000328304	0.000746057	Unknown
GA.virus_ctg27849	0.000566498	3.23914e-05	17.4891	HC	1.7594e-05	5.98262e-05	Unknown
GA.virus_ctg280	0.000611852	0.00010893	5.61695	HC	4.73487e-10	6.42816e-08	Unknown
GA.virus_ctg28007	1.45464e-05	0.000151129	10.3895	GA	8.80236e-05	0.000233331	Unknown
GA.virus_ctg28036	1.10302e-05	0.000215842	19.5683	GA	2.11022e-05	7.00738e-05	Unknown
GA.virus_ctg28043	1.96326e-06	0.00016568	84.3906	GA	3.64807e-07	3.16227e-06	Myoviridae
GA.virus_ctg28065	0	0.000217051	Inf	GA	5.9845e-07	4.29952e-06	Unknown
GA.virus_ctg28081	0.000117394	1.18032e-05	9.94598	HC	1.45175e-06	8.08524e-06	Unknown
GA.virus_ctg28091	1.81656e-05	0.00177302	97.6027	GA	4.37666e-07	3.54647e-06	Siphoviridae
GA.virus_ctg2813	3.47586e-06	4.94399e-05	14.2238	GA	1.0766e-08	3.61617e-07	Unknown
GA.virus_ctg28140_1	1.0188e-05	0.000983614	96.5466	GA	4.91819e-07	3.79316e-06	Myoviridae
GA.virus_ctg28194	3.9088e-06	8.28998e-05	21.2085	GA	0.00251293	0.00462729	Unknown
GA.virus_ctg28264_1	1.18804e-05	0.00107432	90.4279	GA	1.80141e-06	9.52351e-06	Siphoviridae
GA.virus_ctg28266	8.61274e-05	2.36489e-05	3.64192	HC	0.000172138	0.000418839	Unknown
GA.virus_ctg28275	1.01869e-05	0.00113607	111.523	GA	4.45688e-07	3.58088e-06	Unknown
GA.virus_ctg28297	0.000424831	5.52984e-05	7.68251	HC	1.04236e-06	6.36208e-06	Unknown
GA.virus_ctg28309	2.34064e-05	0.000224386	9.58652	GA	0.000242994	0.000569561	Unknown
GA.virus_ctg28337	0.000189756	5.06e-06	37.5012	HC	2.442e-07	2.42983e-06	Unknown
GA.virus_ctg28352	3.62868e-06	0.000649662	179.035	GA	7.11674e-07	4.82864e-06	Siphoviridae
GA.virus_ctg28423	6.86327e-05	7.90771e-06	8.67921	HC	0.00175246	0.00335625	Unknown
GA.virus_ctg2845	1.07038e-05	7.72159e-05	7.21385	GA	0.000473423	0.00103413	Unknown
GA.virus_ctg28452	5.44787e-07	6.4686e-05	118.736	GA	1.33057e-05	4.75412e-05	Myoviridae
GA.virus_ctg28496	0.000200024	2.07601e-05	9.63502	HC	0.000566302	0.00121293	Unknown
GA.virus_ctg28508	0.000300769	1.91055e-05	15.7425	HC	0.000258692	0.000603093	Unknown
GA.virus_ctg28513	8.02285e-05	0.000527306	6.57255	GA	0.00116339	0.0023251	Siphoviridae
GA.virus_ctg28540	0.00055578	3.88756e-05	14.2964	HC	7.05018e-05	0.000192604	Unknown
GA.virus_ctg28550	0.00038451	1.5742e-05	24.4257	HC	4.17476e-06	1.8539e-05	Unknown
GA.virus_ctg28588	0.000236152	3.62329e-05	6.51762	HC	5.26008e-07	4.00187e-06	Unknown
GA.virus_ctg28607	0.000299111	1.74419e-05	17.149	HC	2.45505e-08	6.19517e-07	Unknown
GA.virus_ctg28612	1.37102e-05	0.000180961	13.199	GA	1.72174e-05	5.87257e-05	Unknown
GA.virus_ctg28766_1	1.21725e-06	4.79775e-05	39.4146	GA	1.83488e-05	6.16613e-05	Siphoviridae
GA.virus_ctg28802	0.000863815	9.9623e-05	8.67084	HC	1.57122e-07	1.84435e-06	Unknown
GA.virus_ctg28805	2.6665e-05	6.6889e-06	3.98646	HC	8.28174e-05	0.000221236	Unknown
GA.virus_ctg28864	5.41389e-06	0.000113078	20.8866	GA	2.02224e-05	6.74079e-05	Unknown
GA.virus_ctg28941_1	3.36235e-06	0.000415504	123.575	GA	4.07012e-07	3.37917e-06	Podoviridae
GA.virus_ctg28947	3.30387e-06	3.95839e-05	11.9811	GA	0.00112675	0.00225904	Unknown
GA.virus_ctg28981	1.84424e-08	0.00011476	6222.59	GA	6.99914e-07	4.78471e-06	Siphoviridae
GA.virus_ctg28982	1.43907e-05	0.000176941	12.2956	GA	1.69016e-05	5.79297e-05	Unknown
GA.virus_ctg28988	1.05066e-06	0.000101709	96.8047	GA	9.17071e-07	5.79157e-06	Unknown
GA.virus_ctg28991	7.83729e-07	0.000861896	1099.74	GA	0.000277504	0.000642412	Unknown
GA.virus_ctg291	7.15573e-05	0.00067797	9.47451	GA	6.74645e-05	0.000185192	Unknown
GA.virus_ctg29103	3.83102e-06	0.000267188	69.7434	GA	1.07577e-05	4.01366e-05	Unknown
GA.virus_ctg29120	1.0133e-07	2.472e-05	243.955	GA	0.000944264	0.00191983	Microviridae
GA.virus_ctg29124	0	2.7116e-05	Inf	GA	0.00178785	0.00340616	Unknown
GA.virus_ctg29128	0	0.000675784	Inf	GA	5.9845e-07	4.29952e-06	Unknown
GA.virus_ctg29162	0.000121675	0.000295309	2.42703	GA	0.00319708	0.00573176	Unknown
GA.virus_ctg2927	6.93945e-06	5.34479e-05	7.70203	GA	1.04777e-05	3.91898e-05	Unknown
GA.virus_ctg29330	3.23254e-06	0.000333261	103.096	GA	6.53475e-06	2.63596e-05	Siphoviridae
GA.virus_ctg29352_1	4.83482e-06	0.000292427	60.4835	GA	3.05148e-06	1.4477e-05	Siphoviridae
GA.virus_ctg29369	1.4892e-06	0.000154534	103.77	GA	1.77721e-07	1.98504e-06	Unknown
GA.virus_ctg29373	3.13251e-05	6.21455e-06	5.04061	HC	0.00066485	0.00140276	Unknown
GA.virus_ctg2940	2.78689e-06	0.000678178	243.346	GA	8.66749e-08	1.23901e-06	Siphoviridae
GA.virus_ctg2947	5.36909e-06	0.000257992	48.0514	GA	5.73871e-07	4.25042e-06	Unknown
GA.virus_ctg2951	4.2384e-05	0.00076357	18.0155	GA	0.000152538	0.000376779	Myoviridae
GA.virus_ctg29556	1.58483e-06	0.000200206	126.326	GA	1.15204e-06	6.85353e-06	Myoviridae
GA.virus_ctg29568	6.42296e-06	0.000268894	41.8646	GA	0.000160463	0.000393271	Siphoviridae
GA.virus_ctg29591	1.69328e-06	2.46053e-05	14.5312	GA	0.00408415	0.00714649	Unknown
GA.virus_ctg29626	1.02077e-06	0.000104448	102.322	GA	1.20534e-05	4.39775e-05	Myoviridae
GA.virus_ctg29627	9.57374e-05	1.57669e-05	6.07203	HC	0.000105349	0.000272453	Unknown
GA.virus_ctg29669	0.0025938	0.000513234	5.05383	HC	9.53942e-10	9.05777e-08	Unknown
GA.virus_ctg29789	6.74335e-06	0.00051933	77.0137	GA	1.09241e-06	6.59524e-06	Myoviridae
GA.virus_ctg29821	0.000290494	1.59186e-05	18.2488	HC	1.56286e-05	5.42517e-05	Unknown
GA.virus_ctg29823	0.000691043	3.98106e-05	17.3583	HC	1.35587e-05	4.83889e-05	Unknown
GA.virus_ctg29863_2	6.72777e-06	0.000263473	39.162	GA	0.000345282	0.000782976	Podoviridae
GA.virus_ctg29958	8.43888e-05	1.02268e-05	8.2517	HC	0.00329201	0.00589279	Myoviridae
GA.virus_ctg29985	6.11055e-05	2.6303e-05	2.32313	HC	0.000455036	0.000996479	Unknown
GA.virus_ctg30004_1	1.47526e-06	8.41087e-05	57.0129	GA	0.000904168	0.00184426	Siphoviridae
GA.virus_ctg30047	9.49954e-05	0.000454931	4.78898	GA	0.00571875	0.00966041	Siphoviridae
GA.virus_ctg30085_1	5.46148e-06	0.000367148	67.225	GA	1.49615e-06	8.32386e-06	Unknown
GA.virus_ctg30172	0.000209451	0.000666557	3.18241	GA	0.00183343	0.0034815	Unknown
GA.virus_ctg30213	0	7.93486e-05	Inf	GA	0.000159149	0.000390464	Siphoviridae
GA.virus_ctg30261	1.05318e-05	0.000130464	12.3877	GA	4.37805e-05	0.000128363	Unknown
GA.virus_ctg30274	7.23733e-06	0.000447193	61.7898	GA	1.98174e-06	1.0249e-05	Unknown
GA.virus_ctg30327	4.20046e-06	0.000129851	30.9135	GA	7.34462e-05	0.000199114	Unknown
GA.virus_ctg30388	8.82906e-05	0.000711044	8.05344	GA	8.3934e-06	3.24685e-05	Unknown
GA.virus_ctg3040	9.69578e-06	9.97942e-05	10.2925	GA	0.00450589	0.00779978	Unknown
GA.virus_ctg30423	5.17595e-05	0.000518971	10.0266	GA	3.27895e-07	2.91457e-06	Unknown
GA.virus_ctg30446	5.71307e-06	0.000134334	23.5134	GA	5.48963e-05	0.000156075	Unknown
GA.virus_ctg3045	1.42818e-06	5.81046e-05	40.6843	GA	4.2594e-06	1.88906e-05	Myoviridae
GA.virus_ctg30509	1.02536e-05	0.000297047	28.97	GA	4.10951e-07	3.37917e-06	Unknown
GA.virus_ctg30544	0.000866973	0.00014293	6.06573	HC	6.30045e-08	1.04538e-06	Unknown
GA.virus_ctg30550	8.54757e-07	9.75669e-05	114.146	GA	2.43019e-07	2.42685e-06	Siphoviridae
GA.virus_ctg30641	1.80037e-05	8.80632e-05	4.89139	GA	0.000211551	0.000503523	Unknown
GA.virus_ctg30777	0.000287678	1.79223e-05	16.0514	HC	2.23429e-06	1.1249e-05	Unknown
GA.virus_ctg30874	1.48631e-05	0.000358411	24.1141	GA	0.000117176	0.000298364	Unknown
GA.virus_ctg309	5.46479e-06	3.05718e-05	5.59432	GA	7.15404e-06	2.84481e-05	Unknown
GA.virus_ctg30952	8.48896e-05	0.00110744	13.0457	GA	7.43171e-07	4.96599e-06	Unknown
GA.virus_ctg30957	2.36829e-05	0.000234161	9.88736	GA	2.39e-06	1.18746e-05	Myoviridae
GA.virus_ctg31179	2.15402e-05	0.000242372	11.2521	GA	0.00266599	0.00487289	Unknown
GA.virus_ctg31199	7.60946e-06	0.000811147	106.597	GA	2.52574e-07	2.49083e-06	Myoviridae
GA.virus_ctg31205_1	7.01144e-07	3.2098e-05	45.7794	GA	1.62178e-06	8.79265e-06	Siphoviridae
GA.virus_ctg31286	9.85896e-07	0.000130888	132.761	GA	0.000142989	0.000355945	Myoviridae
GA.virus_ctg3138	0.000278239	0.000111507	2.49526	HC	7.9748e-05	0.000214026	Unknown
GA.virus_ctg31387	3.70612e-05	0.000275392	7.43075	GA	0.000586261	0.00124835	Unknown
GA.virus_ctg31506_1	9.17617e-07	2.28401e-05	24.8907	GA	0.00135318	0.00265917	Siphoviridae
GA.virus_ctg31640	2.7674e-05	3.61697e-06	7.65115	HC	0.00097499	0.00197535	Unknown
GA.virus_ctg31795	4.2864e-06	7.81215e-05	18.2255	GA	0.000347611	0.000787865	Unknown
GA.virus_ctg32028	3.72215e-05	1.18338e-05	3.14537	HC	0.00182518	0.00347346	Myoviridae
GA.virus_ctg32038	6.55629e-06	2.78428e-05	4.24672	GA	0.00183182	0.0034815	Unknown
GA.virus_ctg32091	0	0.000212984	Inf	GA	1.12028e-05	4.12911e-05	Unknown
GA.virus_ctg32137	0.000128624	6.04694e-05	2.1271	HC	0.000409427	0.000906915	Unknown
GA.virus_ctg32182	7.02306e-05	1.18101e-05	5.94665	HC	5.97152e-06	2.46739e-05	Unknown
GA.virus_ctg322	2.12861e-06	4.47002e-05	20.9997	GA	3.17559e-08	6.90927e-07	Unknown
GA.virus_ctg32252	2.01255e-05	0.000141034	7.00776	GA	6.74645e-05	0.000185192	Unknown
GA.virus_ctg32256	0.000887695	0.000166263	5.33912	HC	3.03122e-09	1.89198e-07	Unknown
GA.virus_ctg32285	3.76885e-06	0.00018141	48.134	GA	3.47915e-05	0.000105557	Unknown
GA.virus_ctg32309	5.69716e-06	6.70696e-05	11.7725	GA	2.50932e-05	8.05035e-05	Ackermannviridae
GA.virus_ctg32506	8.42785e-07	9.31175e-05	110.488	GA	5.77106e-08	9.92354e-07	Unknown
GA.virus_ctg32587	0.000138473	1.22476e-05	11.3061	HC	2.36284e-05	7.64353e-05	Unknown
GA.virus_ctg327	2.93694e-06	2.61129e-05	8.89118	GA	4.05835e-07	3.37917e-06	Unknown
GA.virus_ctg32741	0	5.81705e-05	Inf	GA	2.33356e-08	6.11713e-07	Unknown
GA.virus_ctg32747	0.000242842	2.50349e-05	9.70014	HC	7.30423e-06	2.89453e-05	Unknown
GA.virus_ctg32805	7.04828e-06	0.000256668	36.4157	GA	2.44364e-05	7.85127e-05	Myoviridae
GA.virus_ctg32853	3.2381e-05	0.00174668	53.9416	GA	5.68996e-05	0.000160792	Siphoviridae
GA.virus_ctg32871	7.7534e-06	0.000304793	39.3109	GA	7.54535e-05	0.00020465	Siphoviridae
GA.virus_ctg32926	6.81064e-07	0.000148867	218.58	GA	4.33379e-06	1.91154e-05	Siphoviridae
GA.virus_ctg32941	3.92573e-06	0.000187617	47.7917	GA	1.51677e-05	5.31004e-05	Podoviridae
GA.virus_ctg32969_1	2.14179e-06	7.47942e-05	34.9214	GA	0.000297112	0.00068392	Siphoviridae
GA.virus_ctg32981_1	6.18768e-07	6.28255e-05	101.533	GA	1.86913e-05	6.29479e-05	Myoviridae
GA.virus_ctg32996	3.87678e-06	3.56216e-05	9.18845	GA	0.001613	0.00311118	Myoviridae
GA.virus_ctg33035	1.72043e-05	0.00120854	70.2463	GA	4.28261e-06	1.89309e-05	Siphoviridae
GA.virus_ctg33059	2.84865e-06	0.000391418	137.405	GA	1.06898e-06	6.50541e-06	Siphoviridae
GA.virus_ctg33062	9.92434e-06	0.000703045	70.8405	GA	7.4036e-07	4.96599e-06	Unknown
GA.virus_ctg33097	1.48245e-06	0.000206646	139.395	GA	3.65206e-06	1.67095e-05	Siphoviridae
GA.virus_ctg33126	4.95323e-06	0.000557643	112.582	GA	1.26451e-05	4.54374e-05	Siphoviridae
GA.virus_ctg33134	9.13189e-06	2.35151e-05	2.57506	GA	0.000284106	0.000656598	Unknown
GA.virus_ctg33159	1.4262e-06	6.40475e-05	44.9078	GA	0.000115985	0.000295769	Podoviridae
GA.virus_ctg33240	4.92951e-06	0.000728829	147.85	GA	4.03925e-07	3.37917e-06	Unknown
GA.virus_ctg33250	1.9995e-06	7.84057e-05	39.2126	GA	0.000263598	0.000612265	Siphoviridae
GA.virus_ctg33270	5.67759e-06	0.000747017	131.573	GA	1.9112e-07	2.08805e-06	Siphoviridae
GA.virus_ctg33273	1.0066e-05	5.79291e-05	5.75493	GA	0.000129172	0.000325679	Unknown
GA.virus_ctg33274	2.48498e-06	0.000324092	130.42	GA	5.72939e-08	9.9039e-07	Unknown
GA.virus_ctg33313	1.02647e-06	7.60785e-05	74.1165	GA	2.08147e-06	1.06947e-05	Myoviridae
GA.virus_ctg33343	7.00644e-07	0.00011562	165.019	GA	7.16042e-07	4.84629e-06	Myoviridae
GA.virus_ctg33387	5.3233e-07	0.000523659	983.711	GA	2.49482e-08	6.19517e-07	Myoviridae
GA.virus_ctg3341	1.51189e-05	0.000184588	12.2091	GA	0.00024993	0.000584238	Siphoviridae
GA.virus_ctg33437	1.37539e-06	8.4357e-05	61.3332	GA	2.70376e-06	1.30957e-05	Myoviridae
GA.virus_ctg33442	1.61098e-06	0.000141973	88.128	GA	7.71764e-06	3.03158e-05	Myoviridae
GA.virus_ctg33456	7.53728e-07	2.83565e-05	37.6216	GA	0.00149357	0.00290378	Unknown
GA.virus_ctg33473	3.21539e-06	0.000315135	98.0082	GA	7.05018e-05	0.000192604	Siphoviridae
GA.virus_ctg33476	2.17056e-06	0.00010245	47.2	GA	1.55925e-05	5.42517e-05	Unknown
GA.virus_ctg33515	0.00011473	0.0010917	9.51534	GA	0.000853739	0.00175119	Unknown
GA.virus_ctg33523	8.67815e-07	5.12554e-05	59.0626	GA	9.90489e-05	0.000258932	Myoviridae
GA.virus_ctg33544_1	7.8414e-06	7.94272e-05	10.1292	GA	2.36284e-05	7.64353e-05	Myoviridae
GA.virus_ctg33663	5.17953e-07	0.000129266	249.571	GA	3.87749e-07	3.27955e-06	Podoviridae
GA.virus_ctg33686	7.14057e-07	0.000119832	167.819	GA	1.70012e-06	9.10564e-06	Unknown
GA.virus_ctg33725	9.0052e-07	2.20675e-05	24.5052	GA	0.00258089	0.00473859	Unknown
GA.virus_ctg3373	1.09344e-06	8.00488e-05	73.208	GA	1.40192e-06	7.94059e-06	Siphoviridae
GA.virus_ctg33744	1.21345e-06	8.53097e-05	70.3037	GA	3.90325e-05	0.000116062	Unknown
GA.virus_ctg33831	3.22517e-06	0.000356148	110.428	GA	1.60574e-05	5.5711e-05	Myoviridae
GA.virus_ctg33838	1.44148e-06	5.43828e-05	37.7271	GA	7.90499e-07	5.20484e-06	Unknown
GA.virus_ctg33864	0	6.27551e-05	Inf	GA	6.75924e-05	0.000185192	Siphoviridae
GA.virus_ctg33882	6.93738e-06	0.000677131	97.6061	GA	5.55925e-07	4.16609e-06	Siphoviridae
GA.virus_ctg33908	2.69244e-05	0.000137832	5.11921	GA	0.00439926	0.00763426	Unknown
GA.virus_ctg33938	7.76348e-07	0.000208066	268.006	GA	8.28937e-08	1.21402e-06	Unknown
GA.virus_ctg33942	4.10241e-07	7.03748e-05	171.545	GA	6.4027e-05	0.000178003	Podoviridae
GA.virus_ctg33943	2.76122e-06	0.000236546	85.6671	GA	7.71996e-07	5.10079e-06	Myoviridae
GA.virus_ctg33957_1	3.66915e-07	5.26476e-05	143.487	GA	1.09715e-07	1.45498e-06	Unknown
GA.virus_ctg340	3.18531e-06	0.00015131	47.5025	GA	5.17187e-07	3.9464e-06	Unknown
GA.virus_ctg3403	1.29197e-05	0.000100359	7.76795	GA	0.00176674	0.00337988	Unknown
GA.virus_ctg34050	4.11332e-06	0.000342414	83.2452	GA	4.01372e-05	0.000119029	Siphoviridae
GA.virus_ctg3408	9.19938e-06	0.000255173	27.7381	GA	0.00555606	0.00941542	Unknown
GA.virus_ctg34084	0	4.9456e-05	Inf	GA	0.000365049	0.00081882	Siphoviridae
GA.virus_ctg34128	5.17098e-06	5.12858e-05	9.91801	GA	0.00309195	0.00556777	Myoviridae
GA.virus_ctg34147	1.22682e-05	0.000308504	25.1467	GA	0.00388873	0.00682868	Myoviridae
GA.virus_ctg34166	4.50031e-07	2.48482e-05	55.2144	GA	0.000361132	0.000815994	Myoviridae
GA.virus_ctg34167	2.82631e-06	0.000152251	53.8691	GA	1.29041e-06	7.48986e-06	Myoviridae
GA.virus_ctg34235	9.88473e-06	8.09232e-05	8.18668	GA	7.63431e-05	0.000206254	Unknown
GA.virus_ctg34238	7.4192e-06	2.28547e-05	3.08048	GA	0.0041679	0.00727467	Unknown
GA.virus_ctg34241	1.21591e-05	0.00055369	45.537	GA	3.45808e-06	1.59769e-05	Siphoviridae
GA.virus_ctg34276	9.24625e-07	5.92405e-05	64.0698	GA	0.000660534	0.00139514	Unknown
GA.virus_ctg3429	2.54892e-06	0.000320379	125.692	GA	2.8304e-07	2.65782e-06	Siphoviridae
GA.virus_ctg34304	8.16101e-06	0.000796122	97.5519	GA	6.18141e-06	2.53154e-05	Siphoviridae
GA.virus_ctg34340	2.92239e-06	5.17128e-05	17.6954	GA	0.00250682	0.00461973	Unknown
GA.virus_ctg34365	5.96593e-06	0.00056759	95.1386	GA	7.2026e-05	0.000196006	Unknown
GA.virus_ctg34402	7.94217e-06	0.00116081	146.158	GA	3.31926e-06	1.54851e-05	Unknown
GA.virus_ctg34418	2.1603e-07	3.08089e-05	142.614	GA	3.66273e-06	1.67442e-05	Podoviridae
GA.virus_ctg34424	4.24885e-07	0.000242995	571.909	GA	0.000206923	0.000493695	Myoviridae
GA.virus_ctg34428	3.50549e-06	6.4891e-05	18.5112	GA	0.00251293	0.00462729	Unknown
GA.virus_ctg34441_1	8.42429e-07	5.46801e-05	64.9076	GA	0.000273991	0.000634915	Podoviridae
GA.virus_ctg34445	0.000186693	5.0875e-05	3.66965	HC	1.09705e-06	6.59524e-06	Unknown
GA.virus_ctg34469	2.2269e-07	5.54221e-05	248.875	GA	2.84739e-07	2.65859e-06	Unknown
GA.virus_ctg34521	8.91099e-08	3.14636e-05	353.088	GA	0.000148715	0.000368518	Siphoviridae
GA.virus_ctg34522	0.00122079	0.000212678	5.74009	HC	6.59935e-09	2.7724e-07	Unknown
GA.virus_ctg34557	2.09807e-06	2.31968e-05	11.0563	GA	5.6973e-05	0.000160792	Myoviridae
GA.virus_ctg34581	1.22975e-06	0.000281635	229.018	GA	4.56295e-08	8.73076e-07	Unknown
GA.virus_ctg3466	3.99159e-06	0.000187129	46.8808	GA	1.01978e-05	3.8297e-05	Unknown
GA.virus_ctg34660_1	1.23835e-06	9.31013e-05	75.182	GA	4.49338e-05	0.000131032	Unknown
GA.virus_ctg34664	0.00151153	0.000404912	3.73298	HC	3.27895e-07	2.91457e-06	Unknown
GA.virus_ctg34665	1.72394e-05	0.000919889	53.3596	GA	1.17851e-06	6.97831e-06	Unknown
GA.virus_ctg3467	1.27793e-06	0.000149971	117.355	GA	1.56891e-06	8.61573e-06	Siphoviridae
GA.virus_ctg34720	1.58394e-06	0.000105853	66.8288	GA	8.07409e-07	5.27174e-06	Unknown
GA.virus_ctg34724	8.69096e-05	0.000803978	9.25074	GA	0.00183343	0.0034815	Unknown
GA.virus_ctg3473	4.26345e-06	0.000278554	65.3352	GA	9.18763e-07	5.79157e-06	Myoviridae
GA.virus_ctg34776	0	7.39674e-05	Inf	GA	0.000365049	0.00081882	Unknown
GA.virus_ctg3478	1.98462e-06	0.000175549	88.4546	GA	5.53807e-07	4.1601e-06	Unknown
GA.virus_ctg34830	6.72034e-05	0.000796454	11.8514	GA	9.40719e-05	0.000247329	Unknown
GA.virus_ctg34833	3.17321e-05	1.22262e-05	2.59541	HC	0.00136057	0.00267294	Unknown
GA.virus_ctg3485	1.63254e-05	0.00138506	84.8406	GA	1.9112e-07	2.08805e-06	Podoviridae
GA.virus_ctg34947	0.000158495	4.86024e-05	3.26104	HC	4.90346e-07	3.79316e-06	Unknown
GA.virus_ctg3495	9.03845e-07	3.56313e-05	39.4219	GA	0.0015094	0.00293044	Siphoviridae
GA.virus_ctg3498	2.1011e-06	3.07271e-05	14.6243	GA	0.000260106	0.000605981	Unknown
GA.virus_ctg35039	0.000574215	0.000117163	4.90101	HC	1.48631e-07	1.77749e-06	Unknown
GA.virus_ctg35161	0.000142791	1.93866e-05	7.36543	HC	8.58724e-06	3.31315e-05	Unknown
GA.virus_ctg3533	3.43866e-07	0.000173598	504.842	GA	6.37575e-08	1.04538e-06	Siphoviridae
GA.virus_ctg35340_1	5.86229e-05	0.000120575	2.0568	GA	0.000759301	0.0015799	Myoviridae
GA.virus_ctg35353	0.000283969	0.000115627	2.45591	HC	7.62685e-08	1.16174e-06	Unknown
GA.virus_ctg35377	3.1129e-06	0.000292455	93.9493	GA	2.55375e-07	2.49633e-06	Myoviridae
GA.virus_ctg3539	4.04895e-06	0.000483968	119.529	GA	1.0025e-06	6.15542e-06	Unknown
GA.virus_ctg3540	5.9928e-06	0.000330095	55.082	GA	3.2837e-05	0.000100414	Unknown
GA.virus_ctg35466	0.000692649	0.000187643	3.69132	HC	3.12496e-07	2.81939e-06	Unknown
GA.virus_ctg35470	0.000443854	2.42995e-05	18.266	HC	1.30655e-06	7.51623e-06	Unknown
GA.virus_ctg3553_1	2.88445e-07	5.74143e-05	199.048	GA	0.00149479	0.00290532	Siphoviridae
GA.virus_ctg3562	5.0632e-06	0.000164542	32.4975	GA	0.000363728	0.00081882	Unknown
GA.virus_ctg3564_1	9.97118e-07	2.35506e-05	23.6187	GA	0.000148592	0.000368344	Siphoviridae
GA.virus_ctg35679	0.0065582	0.000454029	14.4445	HC	2.27364e-10	5.61906e-08	Unknown
GA.virus_ctg3568	5.02152e-06	0.000521252	103.804	GA	3.05774e-07	2.79064e-06	Myoviridae
GA.virus_ctg3585	4.25241e-06	5.94131e-05	13.9716	GA	6.74742e-07	4.6878e-06	Unknown
GA.virus_ctg3591_1	1.01157e-06	0.000515897	509.998	GA	5.7197e-07	4.24468e-06	Unknown
GA.virus_ctg35926	0.000906052	4.3523e-05	20.8178	HC	1.55409e-10	4.8832e-08	Myoviridae
GA.virus_ctg35950	0.00066347	4.40657e-05	15.0564	HC	4.73487e-10	6.42816e-08	Unknown
GA.virus_ctg35990	8.11181e-05	1.31289e-05	6.17857	HC	1.15156e-05	4.20615e-05	Unknown
GA.virus_ctg35991	0.000123731	1.61084e-05	7.68112	HC	6.10365e-08	1.03711e-06	Siphoviridae
GA.virus_ctg35998	0.000146502	6.70299e-05	2.18563	HC	0.00042632	0.000940306	Unknown
GA.virus_ctg36072	0.00128076	3.80104e-05	33.695	HC	1.57122e-07	1.84435e-06	Unknown
GA.virus_ctg3612	9.93865e-07	0.000281627	283.365	GA	0.000348453	0.000789203	Unknown
GA.virus_ctg36143	0.000110119	1.47618e-05	7.45972	HC	1.04198e-08	3.55086e-07	Unknown
GA.virus_ctg36172	0.000435884	0.000106276	4.10144	HC	2.15672e-07	2.24789e-06	Unknown
GA.virus_ctg3622	6.27938e-07	2.13569e-05	34.0112	GA	0.00524446	0.00894423	Siphoviridae
GA.virus_ctg36257	6.38678e-06	0.000224669	35.1772	GA	0.000102109	0.000265361	Siphoviridae
GA.virus_ctg36258	0.000201401	7.09414e-05	2.83898	HC	2.38362e-06	1.18504e-05	Unknown
GA.virus_ctg36270	9.55981e-06	0.000837251	87.5803	GA	9.41121e-06	3.5875e-05	Myoviridae
GA.virus_ctg3628	1.7375e-06	5.18846e-05	29.8616	GA	0.00541114	0.00919908	Siphoviridae
GA.virus_ctg36327_1	4.93177e-06	4.29498e-05	8.70879	GA	0.0023542	0.00436749	Myoviridae
GA.virus_ctg36471	0.000275492	0.000111882	2.46235	HC	0.000192944	0.000462412	Unknown
GA.virus_ctg3674	6.05756e-05	0.00338777	55.9263	GA	2.7597e-06	1.33214e-05	Myoviridae
GA.virus_ctg36798	0.000190755	5.85881e-05	3.25586	HC	2.86476e-08	6.39785e-07	Unknown
GA.virus_ctg37007	7.5391e-05	1.90763e-05	3.95208	HC	4.47845e-05	0.000130796	Unknown
GA.virus_ctg3704	1.14021e-06	0.000192369	168.713	GA	3.64989e-06	1.67095e-05	Siphoviridae
GA.virus_ctg37245	0.000138087	2.02605e-05	6.8156	HC	1.65255e-06	8.90666e-06	Unknown
GA.virus_ctg37292	0.000219811	3.88554e-05	5.65714	HC	8.58593e-05	0.000228814	Unknown
GA.virus_ctg3734	1.28883e-06	0.000191209	148.359	GA	3.1105e-06	1.46436e-05	Siphoviridae
GA.virus_ctg37411	0.000111881	1.53605e-05	7.28367	HC	0.000133105	0.000334258	Unknown
GA.virus_ctg37417	0.00028938	0.000110254	2.62466	HC	0.000399609	0.000887721	Unknown
GA.virus_ctg3752	1.89537e-06	0.000250414	132.119	GA	2.35415e-07	2.36742e-06	Unknown
GA.virus_ctg37537	0.000140511	5.75575e-05	2.44123	HC	8.31932e-08	1.21402e-06	Unknown
GA.virus_ctg37545	8.40903e-05	1.62976e-05	5.15966	HC	0.000262247	0.000609394	Unknown
GA.virus_ctg37551	0.000267994	8.97116e-05	2.98729	HC	0.000391192	0.000871817	Unknown
GA.virus_ctg3758	0.000220936	0.00262392	11.8764	GA	8.29087e-08	1.21402e-06	Unknown
GA.virus_ctg37599	9.53522e-05	3.06318e-05	3.11285	HC	9.66742e-05	0.000253394	Unknown
GA.virus_ctg3763	1.97231e-06	0.000172995	87.7118	GA	1.98843e-06	1.02931e-05	Unknown
GA.virus_ctg3764	6.05666e-06	0.000221737	36.6104	GA	6.42083e-05	0.000178488	Unknown
GA.virus_ctg3769	5.5771e-08	2.33817e-05	419.244	GA	0.0001409	0.000351433	Myoviridae
GA.virus_ctg37731	0.000260892	0.000545307	2.09016	GA	0.000165047	0.00040308	Unknown
GA.virus_ctg37757	9.86278e-06	2.05535e-05	2.08394	GA	5.48758e-06	2.31174e-05	Myoviridae
GA.virus_ctg3777	3.97342e-06	0.000363776	91.5524	GA	9.22625e-05	0.000243707	Unknown
GA.virus_ctg37810	4.08219e-05	1.58681e-05	2.57258	HC	0.000285386	0.000659117	Unknown
GA.virus_ctg37825_1	0.000356955	2.56095e-05	13.9384	HC	2.67238e-05	8.45785e-05	Unknown
GA.virus_ctg38035	5.42486e-05	2.55883e-05	2.12005	HC	0.00423887	0.00738923	Siphoviridae
GA.virus_ctg38155	0.000443346	0.000118686	3.73545	HC	1.48388e-07	1.77165e-06	Unknown
GA.virus_ctg38156	0.000197653	3.33649e-05	5.92397	HC	8.31932e-08	1.21402e-06	Podoviridae
GA.virus_ctg3819	2.14029e-06	0.000140429	65.6121	GA	2.22544e-07	2.31379e-06	Unknown
GA.virus_ctg3820	0	0.00108352	Inf	GA	4.35892e-06	1.91624e-05	Inoviridae
GA.virus_ctg3825	2.66972e-06	0.000153849	57.6274	GA	3.37721e-06	1.57016e-05	Myoviridae
GA.virus_ctg38272	3.81527e-05	7.77486e-06	4.90719	HC	1.70892e-05	5.85574e-05	Unknown
GA.virus_ctg38417	0.000486272	0.000129778	3.74697	HC	4.15633e-09	2.25258e-07	Unknown
GA.virus_ctg38448	0.000251609	1.52247e-05	16.5264	HC	0.000327541	0.000745301	Unknown
GA.virus_ctg38454	6.06555e-05	2.05633e-05	2.94969	HC	8.94016e-06	3.43096e-05	Unknown
GA.virus_ctg3853	2.18994e-05	0.000934976	42.6941	GA	7.98776e-05	0.000214397	Myoviridae
GA.virus_ctg38692	4.98472e-05	1.4496e-05	3.43868	HC	2.16356e-05	7.10534e-05	Unknown
GA.virus_ctg3882	2.53527e-05	0.000984243	38.8221	GA	3.35729e-05	0.000102366	Unknown
GA.virus_ctg3909	3.04206e-06	0.00030508	100.287	GA	1.30725e-06	7.51623e-06	Unknown
GA.virus_ctg39208	1.91622e-05	5.62652e-06	3.4057	HC	0.0016787	0.00322748	Siphoviridae
GA.virus_ctg3930	1.11277e-06	0.000163687	147.099	GA	2.36308e-06	1.18102e-05	Unknown
GA.virus_ctg3934	1.4642e-06	0.000584145	398.951	GA	9.93162e-06	3.75476e-05	Siphoviridae
GA.virus_ctg39347	8.5019e-05	1.204e-05	7.06137	HC	0.000870932	0.00178276	Unknown
GA.virus_ctg39379_1	5.47943e-05	0.000165315	3.01701	GA	0.000262163	0.000609394	Siphoviridae
GA.virus_ctg3941	1.42514e-06	6.26443e-05	43.9567	GA	0.000726604	0.00151735	Myoviridae
GA.virus_ctg39438	9.20173e-06	0.000129174	14.0381	GA	0.000710877	0.00148945	Myoviridae
GA.virus_ctg3946	1.2422e-06	6.77145e-05	54.5117	GA	7.85316e-06	3.07392e-05	Siphoviridae
GA.virus_ctg3968	8.64004e-07	5.31602e-05	61.5277	GA	1.16673e-05	4.27479e-05	Siphoviridae
GA.virus_ctg39756	0.000483223	0.000109288	4.42154	HC	1.86572e-09	1.4088e-07	Unknown
GA.virus_ctg39942	0.00014742	3.28343e-05	4.4898	HC	0.00211856	0.00396001	Unknown
GA.virus_ctg3998	6.55391e-07	0.000269674	411.471	GA	0.000175661	0.000426746	Unknown
GA.virus_ctg4	6.4352e-06	0.000227796	35.3985	GA	0.000361516	0.000816444	Myoviridae
GA.virus_ctg40068	3.07843e-05	0.000262336	8.52175	GA	4.95817e-06	2.12471e-05	Siphoviridae
GA.virus_ctg40087	0.00041343	0.000194542	2.12514	HC	1.38537e-07	1.70817e-06	Unknown
GA.virus_ctg40092	5.70941e-05	1.9379e-05	2.94618	HC	0.000256986	0.000599721	Unknown
GA.virus_ctg40148	0.000275624	6.6854e-05	4.12277	HC	5.88813e-07	4.28924e-06	Siphoviridae
GA.virus_ctg4017	3.36794e-07	3.47571e-05	103.2	GA	6.37575e-08	1.04538e-06	Siphoviridae
GA.virus_ctg40236	5.87203e-06	0.000348665	59.3772	GA	2.59558e-07	2.50634e-06	Siphoviridae
GA.virus_ctg4033	3.12637e-06	0.000177368	56.733	GA	0.000153078	0.000377709	Unknown
GA.virus_ctg40354	0.000457534	0.000110104	4.15546	HC	2.82321e-08	6.34592e-07	Unknown
GA.virus_ctg40390	2.00203e-06	5.64326e-05	28.1877	GA	0.00174184	0.00333684	Unknown
GA.virus_ctg4041	1.65202e-06	6.82197e-05	41.2947	GA	1.13316e-08	3.7654e-07	Unknown
GA.virus_ctg40412_1	0.000171386	1.52761e-05	11.2192	HC	3.23638e-05	9.95851e-05	Siphoviridae
GA.virus_ctg405	4.1722e-06	2.06372e-05	4.94636	GA	0.00259796	0.00476866	Unknown
GA.virus_ctg40541	4.29808e-06	6.28658e-05	14.6265	GA	5.03227e-08	9.29678e-07	Unknown
GA.virus_ctg40558	3.83356e-06	4.79629e-05	12.5113	GA	2.54867e-08	6.19517e-07	Unknown
GA.virus_ctg40666	2.33356e-06	3.90208e-05	16.7216	GA	4.09371e-07	3.37917e-06	Unknown
GA.virus_ctg40671	3.10198e-05	0.000193702	6.24446	GA	0.00429593	0.00746429	Siphoviridae
GA.virus_ctg40683	9.35748e-05	1.70448e-05	5.48995	HC	1.98174e-06	1.0249e-05	Myoviridae
GA.virus_ctg40705	1.01048e-06	2.56388e-05	25.3729	GA	0.00107243	0.00215847	Unknown
GA.virus_ctg4081_1	2.01485e-07	2.0726e-05	102.866	GA	0.000105416	0.000272525	Unknown
GA.virus_ctg40823	1.6328e-06	5.48498e-05	33.5924	GA	3.72041e-08	7.56109e-07	Unknown
GA.virus_ctg4086	4.23997e-07	3.75741e-05	88.6187	GA	9.62133e-05	0.000252275	Myoviridae
GA.virus_ctg40906	1.61498e-06	2.01472e-05	12.4752	GA	2.25594e-08	6.00156e-07	Unknown
GA.virus_ctg4091	8.7577e-06	0.000229132	26.1635	GA	0.00299849	0.00542059	Myoviridae
GA.virus_ctg41037	1.88162e-06	3.82664e-05	20.337	GA	1.77338e-07	1.98504e-06	Unknown
GA.virus_ctg41057	2.91812e-06	2.64578e-05	9.06671	GA	3.64166e-07	3.15755e-06	Unknown
GA.virus_ctg41073	2.55633e-08	0.00017716	6930.24	GA	0.000613509	0.00130317	Unknown
GA.virus_ctg411	1.22544e-06	5.7303e-05	46.7612	GA	1.01651e-05	3.8297e-05	Siphoviridae
GA.virus_ctg4110	8.93075e-07	0.000158816	177.831	GA	5.72664e-08	9.9039e-07	Unknown
GA.virus_ctg41102	0.000597786	0.000235532	2.53802	HC	4.10951e-07	3.37917e-06	Unknown
GA.virus_ctg41281	0.000110037	0.000535071	4.86265	GA	0.00195335	0.00368299	Unknown
GA.virus_ctg4135	1.6023e-07	0.000185604	1158.35	GA	1.13618e-08	3.77756e-07	Siphoviridae
GA.virus_ctg41403	0.000187902	3.45163e-05	5.44386	HC	1.69446e-06	9.07311e-06	Unknown
GA.virus_ctg41424	6.19053e-05	0.00034476	5.56916	GA	0.00161327	0.00311118	Siphoviridae
GA.virus_ctg41495	4.95603e-05	0.000201102	4.05772	GA	0.00531555	0.00905879	Unknown
GA.virus_ctg4151	5.04872e-07	0.000154594	306.204	GA	1.40514e-06	7.95823e-06	Myoviridae
GA.virus_ctg41524	1.72121e-05	0.000135109	7.84968	GA	0.00439475	0.00763027	Unknown
GA.virus_ctg4159	2.78921e-07	7.78737e-05	279.196	GA	7.68243e-09	2.90727e-07	Myoviridae
GA.virus_ctg41590	3.81166e-06	7.9911e-05	20.9649	GA	1.082e-08	3.61617e-07	Unknown
GA.virus_ctg41626	1.54299e-07	0.000181227	1174.52	GA	2.51585e-06	1.23523e-05	Siphoviridae
GA.virus_ctg41639	0	3.67631e-05	Inf	GA	6.75924e-05	0.000185192	Myoviridae
GA.virus_ctg4165	8.99679e-07	2.79948e-05	31.1164	GA	3.97778e-06	1.78894e-05	Unknown
GA.virus_ctg41775	4.21408e-06	5.07682e-05	12.0473	GA	1.85415e-07	2.03853e-06	Unknown
GA.virus_ctg4181	2.18977e-05	0.00166432	76.0042	GA	3.05148e-06	1.4477e-05	Unknown
GA.virus_ctg41899	9.51957e-05	3.84356e-05	2.47676	HC	0.00382145	0.00673726	Siphoviridae
GA.virus_ctg41929	9.72952e-05	2.69607e-05	3.60878	HC	2.44364e-05	7.85127e-05	Siphoviridae
GA.virus_ctg4193_1	8.39402e-07	0.000244997	291.87	GA	4.02655e-07	3.37917e-06	Podoviridae
GA.virus_ctg41988	1.4659e-05	5.59196e-05	3.81471	GA	0.00290424	0.00526807	Unknown
GA.virus_ctg4223_1	1.05665e-07	3.71248e-05	351.345	GA	0.00363604	0.00644536	Unknown
GA.virus_ctg42385	1.74243e-08	0.000196142	11256.8	GA	1.79393e-05	6.049e-05	Herelleviridae
GA.virus_ctg42451	5.65059e-06	3.99728e-05	7.0741	GA	4.09798e-07	3.37917e-06	Unknown
GA.virus_ctg4258_1	1.27277e-06	0.000173235	136.109	GA	9.66973e-09	3.3546e-07	Unknown
GA.virus_ctg4264	6.98752e-06	0.000388516	55.6015	GA	2.83643e-05	8.8867e-05	Myoviridae
GA.virus_ctg4266	2.21376e-05	0.00120238	54.3138	GA	1.22031e-07	1.54303e-06	Unknown
GA.virus_ctg42664	1.80093e-07	0.00042002	2332.24	GA	3.82527e-06	1.73162e-05	Unknown
GA.virus_ctg4270	6.18538e-08	0.000856237	13842.9	GA	1.26049e-06	7.34488e-06	Unknown
GA.virus_ctg42726	2.53181e-08	3.75418e-05	1482.81	GA	0.000664198	0.00140181	Unknown
GA.virus_ctg4273_1	1.13851e-06	5.24363e-05	46.0569	GA	0.000161603	0.000395645	Myoviridae
GA.virus_ctg42797	2.34534e-06	2.00213e-05	8.53664	GA	0.000135645	0.000339792	Unknown
GA.virus_ctg4287	1.52278e-06	0.000129534	85.0638	GA	7.74535e-06	3.04163e-05	Unknown
GA.virus_ctg43	1.70911e-05	0.00147962	86.5725	GA	8.78598e-05	0.000233245	Unknown
GA.virus_ctg4305	9.32938e-08	3.8339e-05	410.949	GA	0.000187732	0.000451638	Myoviridae
GA.virus_ctg4309	1.75539e-06	0.000351387	200.176	GA	5.19762e-08	9.48453e-07	Unknown
GA.virus_ctg4323	3.19984e-07	8.31295e-05	259.793	GA	3.32275e-06	1.54851e-05	Myoviridae
GA.virus_ctg4324	1.20318e-06	0.000478438	397.644	GA	3.23971e-07	2.90887e-06	Siphoviridae
GA.virus_ctg4326	2.22373e-07	0.000364213	1637.85	GA	1.64907e-07	1.89654e-06	Unknown
GA.virus_ctg43302	4.72986e-08	0.000131744	2785.38	GA	0.000216148	0.000513407	Unknown
GA.virus_ctg4338	1.62786e-06	6.31097e-05	38.7684	GA	0.00540051	0.00919491	Siphoviridae
GA.virus_ctg43382	7.03958e-08	0.00109675	15579.8	GA	4.84565e-06	2.09181e-05	Unknown
GA.virus_ctg43542	0.000140814	3.92468e-05	3.58791	HC	1.79469e-05	6.049e-05	Unknown
GA.virus_ctg4361	4.64583e-08	0.000514732	11079.4	GA	6.29449e-05	0.000175366	Unknown
GA.virus_ctg4365	2.20101e-05	0.00126706	57.5672	GA	4.89879e-05	0.000141331	Unknown
GA.virus_ctg43652	2.76917e-05	8.97442e-06	3.08563	HC	0.000318267	0.000725628	Unknown
GA.virus_ctg43676	0.00016902	1.07509e-05	15.7215	HC	6.20575e-06	2.53932e-05	Unknown
GA.virus_ctg43680	3.78872e-06	4.84165e-05	12.7791	GA	0.000277812	0.00064291	Unknown
GA.virus_ctg43686_1	4.96919e-05	5.861e-06	8.4784	HC	0.00150783	0.00292985	Unknown
GA.virus_ctg4373	5.9294e-07	4.89647e-05	82.5796	GA	0.000249813	0.000584238	Siphoviridae
GA.virus_ctg4374	6.7552e-06	0.000563288	83.3858	GA	3.1182e-06	1.46608e-05	Siphoviridae
GA.virus_ctg4377	3.59887e-06	7.59294e-05	21.0981	GA	2.78446e-08	6.34592e-07	Unknown
GA.virus_ctg43784	2.92273e-05	0.000172568	5.90433	GA	0.00405537	0.00709792	Unknown
GA.virus_ctg4384	6.55138e-07	8.80773e-05	134.441	GA	0.00199048	0.00374689	Podoviridae
GA.virus_ctg43915	3.36069e-05	9.79528e-06	3.43093	HC	4.63352e-06	2.017e-05	Siphoviridae
GA.virus_ctg44008	3.20036e-06	3.68181e-05	11.5044	GA	1.88527e-08	5.39078e-07	Unknown
GA.virus_ctg44052	4.37226e-06	4.4101e-05	10.0865	GA	7.176e-09	2.8866e-07	Unknown
GA.virus_ctg44124	2.87652e-06	2.47271e-05	8.59619	GA	6.48547e-08	1.0584e-06	Unknown
GA.virus_ctg4416	5.14784e-07	3.58128e-05	69.5687	GA	0.000829117	0.00170523	Siphoviridae
GA.virus_ctg44167	8.74557e-06	5.1462e-05	5.88435	GA	1.23353e-05	4.44944e-05	Unknown
GA.virus_ctg4417	1.66818e-07	4.64604e-05	278.51	GA	2.79331e-05	8.76984e-05	Unknown
GA.virus_ctg4421	7.4329e-07	0.000122431	164.714	GA	1.74428e-05	5.92626e-05	Podoviridae
GA.virus_ctg4423	1.53482e-06	6.05857e-05	39.4741	GA	2.87028e-08	6.39785e-07	Unknown
GA.virus_ctg44295	5.661e-06	3.23621e-05	5.71668	GA	0.000572563	0.0012252	Unknown
GA.virus_ctg4431	2.59496e-06	0.000159786	61.5758	GA	1.4018e-05	4.96846e-05	Siphoviridae
GA.virus_ctg44310	1.33676e-05	3.53135e-05	2.64172	GA	0.000178494	0.000431511	Unknown
GA.virus_ctg4432	2.05092e-06	0.00018155	88.5214	GA	7.15655e-07	4.84629e-06	Unknown
GA.virus_ctg4435	3.66872e-09	5.45858e-05	14878.7	GA	2.52792e-07	2.49083e-06	Siphoviridae
GA.virus_ctg44367	7.66273e-05	0.00199089	25.9815	GA	1.86572e-09	1.4088e-07	Unknown
GA.virus_ctg444	2.87027e-06	0.000138414	48.2234	GA	0.000493908	0.00107111	Myoviridae
GA.virus_ctg4442	1.40315e-05	0.00117846	83.9866	GA	1.3895e-06	7.90327e-06	Siphoviridae
GA.virus_ctg4447	6.76277e-06	0.000553109	81.7874	GA	3.69305e-06	1.68592e-05	Siphoviridae
GA.virus_ctg44568	8.50027e-06	5.49275e-05	6.46186	GA	2.63169e-06	1.2783e-05	Unknown
GA.virus_ctg4462	4.54174e-07	5.7545e-05	126.703	GA	1.2379e-06	7.25882e-06	Unknown
GA.virus_ctg44686	1.1009e-05	0.000134263	12.1958	GA	1.35868e-07	1.68324e-06	Siphoviridae
GA.virus_ctg44763	2.22212e-06	5.88383e-05	26.4785	GA	2.50995e-07	2.48526e-06	Unknown
GA.virus_ctg44766	3.00919e-06	5.79692e-05	19.264	GA	0.000818111	0.00168359	Unknown
GA.virus_ctg44777	8.3627e-05	0.000535318	6.40126	GA	0.000546129	0.0011748	Unknown
GA.virus_ctg4478	4.2882e-06	0.000233601	54.4752	GA	2.90142e-05	9.04179e-05	Myoviridae
GA.virus_ctg44807	1.51467e-06	2.01997e-05	13.336	GA	4.76678e-08	8.93537e-07	Unknown
GA.virus_ctg44947	8.34648e-07	4.57587e-05	54.824	GA	2.96238e-08	6.55456e-07	Unknown
GA.virus_ctg4498	3.42501e-06	0.000166487	48.6091	GA	5.46357e-06	2.30471e-05	Unknown
GA.virus_ctg4499	6.53677e-08	0.000126653	1937.55	GA	8.86183e-05	0.000234563	Podoviridae
GA.virus_ctg45005	0.00101431	0.000155869	6.50746	HC	2.27364e-10	5.61906e-08	Unknown
GA.virus_ctg45204	5.70463e-06	4.54718e-05	7.97104	GA	5.38533e-07	4.06951e-06	Unknown
GA.virus_ctg4525	7.59618e-09	2.30334e-05	3032.24	GA	3.17644e-05	9.80453e-05	Unknown
GA.virus_ctg4527	0	2.14197e-05	Inf	GA	0.00383236	0.00673726	Microviridae
GA.virus_ctg45306	3.17471e-06	4.33335e-05	13.6496	GA	1.61728e-07	1.87979e-06	Unknown
GA.virus_ctg45318	7.80877e-05	0.000446115	5.713	GA	0.000192944	0.000462412	Unknown
GA.virus_ctg4533	1.72663e-06	0.000546684	316.619	GA	0.00238893	0.00442365	Unknown
GA.virus_ctg45388	0.000121085	0.00105593	8.72058	GA	1.4896e-05	5.22631e-05	Phycodnaviridae
GA.virus_ctg4544	0	0.000156074	Inf	GA	0.000365049	0.00081882	Unknown
GA.virus_ctg4545	0	4.8177e-05	Inf	GA	0.000365049	0.00081882	Microviridae
GA.virus_ctg4546	4.35387e-08	7.7321e-05	1775.92	GA	0.00421598	0.00735673	Unknown
GA.virus_ctg45465	1.25768e-05	9.67445e-05	7.69232	GA	0.0036265	0.00643009	Unknown
GA.virus_ctg4547	0	0.000231963	Inf	GA	0.000159149	0.000390464	Microviridae
GA.virus_ctg4548	0	0.000131036	Inf	GA	0.000159149	0.000390464	Unknown
GA.virus_ctg45485	1.26262e-06	0.00055271	437.749	GA	1.43869e-05	5.08957e-05	Unknown
GA.virus_ctg4550	0	0.000199706	Inf	GA	4.35892e-06	1.91624e-05	Unknown
GA.virus_ctg45515	0.000123886	7.40628e-06	16.7271	HC	2.74009e-07	2.6015e-06	Unknown
GA.virus_ctg45541	8.06788e-05	8.09637e-06	9.96481	HC	4.14153e-06	1.84767e-05	Unknown
GA.virus_ctg45563	0.000557954	9.82632e-05	5.67816	HC	9.2377e-08	1.28224e-06	Myoviridae
GA.virus_ctg45607	5.63023e-06	3.19491e-05	5.67457	GA	5.45773e-06	2.30471e-05	Unknown
GA.virus_ctg45698	2.06076e-06	2.8002e-05	13.5882	GA	3.04841e-08	6.68973e-07	Myoviridae
GA.virus_ctg45717	1.04001e-06	2.17618e-05	20.9245	GA	5.57132e-08	9.9039e-07	Siphoviridae
GA.virus_ctg45774	9.97552e-05	0.000535887	5.37203	GA	0.000888987	0.00181436	Unknown
GA.virus_ctg45911	1.70093e-06	3.03935e-05	17.8687	GA	4.97954e-09	2.41373e-07	Unknown
GA.virus_ctg46039	0.000402853	0.00015001	2.68552	HC	1.19572e-06	7.04847e-06	Unknown
GA.virus_ctg46067	2.66148e-06	4.82252e-05	18.1197	GA	3.80931e-09	2.25258e-07	Unknown
GA.virus_ctg46108	1.76307e-05	0.000323806	18.366	GA	0.0014018	0.00274072	Unknown
GA.virus_ctg46114	3.25722e-06	0.00314218	964.681	GA	1.10856e-06	6.64945e-06	Myoviridae
GA.virus_ctg46141	5.07754e-06	7.88686e-05	15.5328	GA	8.65253e-08	1.2387e-06	Unknown
GA.virus_ctg46327	0	6.01929e-05	Inf	GA	0.000817076	0.00168296	Unknown
GA.virus_ctg46500	0	0.000173265	Inf	GA	0.000365049	0.00081882	Microviridae
GA.virus_ctg46504	2.17316e-07	9.34335e-05	429.943	GA	0.0048401	0.00831806	Unknown
GA.virus_ctg46509	0	0.00033341	Inf	GA	4.35892e-06	1.91624e-05	Unknown
GA.virus_ctg46510	0	5.23685e-05	Inf	GA	0.000817076	0.00168296	Unknown
GA.virus_ctg46512	4.83732e-08	0.000195847	4048.67	GA	0.000133663	0.000335537	Unknown
GA.virus_ctg46515	1.17608e-07	0.000400249	3403.26	GA	7.56946e-05	0.000205112	Microviridae
GA.virus_ctg46521	0	2.90077e-05	Inf	GA	0.00383236	0.00673726	Unknown
GA.virus_ctg4658	1.93091e-06	0.000139286	72.1352	GA	2.04217e-05	6.78792e-05	Podoviridae
GA.virus_ctg46592	2.89589e-05	0.000134374	4.64018	GA	0.000712997	0.00149299	Myoviridae
GA.virus_ctg46598	2.74876e-06	0.000694286	252.582	GA	9.23669e-08	1.28224e-06	Siphoviridae
GA.virus_ctg46657	3.2004e-05	4.25753e-06	7.51703	HC	0.00131504	0.00259969	Unknown
GA.virus_ctg46667	2.57803e-08	0.000648908	25170.7	GA	3.45624e-07	3.02031e-06	Siphoviridae
GA.virus_ctg46704	1.16477e-06	6.83608e-05	58.6901	GA	2.19979e-08	5.86469e-07	Unknown
GA.virus_ctg46748	4.84886e-06	0.000343294	70.7989	GA	1.75074e-05	5.95447e-05	Podoviridae
GA.virus_ctg46785	0	3.49967e-05	Inf	GA	0.000817076	0.00168296	Microviridae
GA.virus_ctg4680	3.60524e-07	5.47065e-05	151.742	GA	1.95519e-06	1.01835e-05	Myoviridae
GA.virus_ctg46821	0.000124036	0.00046984	3.78793	GA	0.000208462	0.000496683	Unknown
GA.virus_ctg46921	4.86626e-06	2.76767e-05	5.68748	GA	2.03368e-05	6.76114e-05	Unknown
GA.virus_ctg4697_1	1.47231e-07	2.1874e-05	148.569	GA	0.000470074	0.00102811	Siphoviridae
GA.virus_ctg46975	5.10944e-06	0.000455656	89.1793	GA	2.30058e-06	1.15433e-05	Siphoviridae
GA.virus_ctg47077	3.75596e-06	6.99863e-05	18.6334	GA	3.32152e-05	0.000101325	Unknown
GA.virus_ctg47117	7.55533e-05	1.00258e-05	7.53586	HC	1.17987e-05	4.29999e-05	Unknown
GA.virus_ctg47160	1.75001e-05	4.62995e-06	3.77977	HC	1.62099e-05	5.59732e-05	Unknown
GA.virus_ctg47163	0.000491558	0.000171342	2.86888	HC	1.45175e-06	8.08524e-06	Unknown
GA.virus_ctg47169	0.000114044	1.67781e-05	6.79721	HC	0.000149848	0.00037106	Myoviridae
GA.virus_ctg47190_1	1.40507e-06	9.99803e-05	71.157	GA	1.09557e-06	6.59524e-06	Siphoviridae
GA.virus_ctg47226	2.97101e-05	3.40003e-06	8.73818	HC	2.6575e-05	8.43774e-05	Unknown
GA.virus_ctg47228	0.000593277	3.1123e-05	19.0623	HC	7.09295e-05	0.000193468	Unknown
GA.virus_ctg47235_1	2.70941e-06	0.000454327	167.684	GA	1.1553e-07	1.51412e-06	Unknown
GA.virus_ctg47267	7.18651e-05	0.000411862	5.73104	GA	0.000888987	0.00181436	Unknown
GA.virus_ctg47288	6.48058e-06	3.72501e-05	5.74796	GA	5.14502e-06	2.1912e-05	Unknown
GA.virus_ctg47423	2.26941e-05	5.24199e-05	2.30985	GA	0.00173897	0.00333319	Unknown
GA.virus_ctg47474	2.73773e-05	7.2468e-06	3.77784	HC	1.2307e-05	4.44944e-05	Unknown
GA.virus_ctg47529_1	4.74525e-06	0.000504858	106.392	GA	1.17851e-06	6.97831e-06	Siphoviridae
GA.virus_ctg47555	0.000126893	1.65268e-05	7.67802	HC	0.00284798	0.00517278	Unknown
GA.virus_ctg47564	1.93993e-05	0.000206459	10.6426	GA	4.6799e-07	3.69443e-06	Unknown
GA.virus_ctg47665	0	3.03734e-05	Inf	GA	6.75924e-05	0.000185192	Unknown
GA.virus_ctg47739	1.16811e-05	6.40816e-05	5.48591	GA	0.00249335	0.00460346	Unknown
GA.virus_ctg47757	5.41069e-05	7.4194e-06	7.29262	HC	9.04002e-06	3.46358e-05	Unknown
GA.virus_ctg47775	4.24024e-06	0.000158636	37.4121	GA	0.00315402	0.00567216	Unknown
GA.virus_ctg47838	1.08982e-06	0.000194751	178.7	GA	6.92062e-07	4.75778e-06	Unknown
GA.virus_ctg4794	8.12376e-05	0.000390075	4.80166	GA	0.000120061	0.000305038	Unknown
GA.virus_ctg4796	1.87709e-05	0.000185602	9.88773	GA	2.57763e-05	8.24815e-05	Unknown
GA.virus_ctg47984	5.60662e-06	8.17198e-05	14.5756	GA	5.74224e-06	2.39662e-05	Siphoviridae
GA.virus_ctg48185	0.000158788	0.00106344	6.69721	GA	3.09466e-05	9.54828e-05	Siphoviridae
GA.virus_ctg48192	7.29208e-05	1.9264e-05	3.78535	HC	3.69402e-05	0.000110764	Myoviridae
GA.virus_ctg4826	9.58704e-06	0.000589834	61.5241	GA	4.65291e-06	2.0219e-05	Unknown
GA.virus_ctg48283	0.000930826	0.000157508	5.90969	HC	2.58264e-09	1.70305e-07	Unknown
GA.virus_ctg48293	0.00033717	9.41982e-05	3.57936	HC	4.03254e-05	0.000119367	Unknown
GA.virus_ctg48340	5.96258e-05	0.000553497	9.28283	GA	0.00429593	0.00746429	Unknown
GA.virus_ctg48441	0.0001271	1.63587e-05	7.76958	HC	5.38213e-07	4.06951e-06	Unknown
GA.virus_ctg48442	6.36377e-05	0.000759065	11.9279	GA	0.000262163	0.000609394	Unknown
GA.virus_ctg48518	0.000132117	0.000999549	7.56566	GA	0.000262163	0.000609394	Unknown
GA.virus_ctg48524	6.51715e-06	0.000239674	36.7759	GA	1.09228e-05	4.04432e-05	Unknown
GA.virus_ctg48551	1.01358e-06	5.53833e-05	54.641	GA	0.000613783	0.00130335	Unknown
GA.virus_ctg48667	2.21464e-05	4.95951e-06	4.46544	HC	1.73783e-05	5.92626e-05	Siphoviridae
GA.virus_ctg48730	2.52816e-05	9.9335e-06	2.54509	HC	0.00130544	0.00258366	Unknown
GA.virus_ctg48737	9.26527e-06	5.1736e-05	5.58386	GA	0.000107887	0.00027829	Unknown
GA.virus_ctg48794	0	0.000161665	Inf	GA	1.12028e-05	4.12911e-05	Microviridae
GA.virus_ctg48894	5.67526e-05	1.93471e-05	2.93338	HC	1.16496e-06	6.88943e-06	Unknown
GA.virus_ctg48934	7.22338e-05	0.00117718	16.2968	GA	3.76826e-06	1.71119e-05	Myoviridae
GA.virus_ctg49065	0.000144983	2.75553e-05	5.26154	HC	1.95882e-07	2.10711e-06	Unknown
GA.virus_ctg49110_1	1.24498e-06	0.000198073	159.097	GA	8.91168e-06	3.42134e-05	Siphoviridae
GA.virus_ctg49131	9.23773e-06	0.000420986	45.5724	GA	5.59411e-05	0.000158723	Unknown
GA.virus_ctg49136	0.000675853	4.23294e-05	15.9665	HC	3.72044e-08	7.56109e-07	Unknown
GA.virus_ctg49205	3.68528e-05	0.000192674	5.2282	GA	0.000304726	0.000697278	Unknown
GA.virus_ctg4922	4.85641e-08	0.000141182	2907.12	GA	0.000231477	0.000546633	Unknown
GA.virus_ctg4931	1.70304e-05	0.000887633	52.1205	GA	5.43137e-06	2.29764e-05	Podoviridae
GA.virus_ctg49441_1	1.27075e-05	0.000784774	61.7569	GA	4.92557e-07	3.79665e-06	Myoviridae
GA.virus_ctg49464	3.74938e-05	4.99139e-06	7.51171	HC	0.00179757	0.00342279	Unknown
GA.virus_ctg49476	8.903e-06	8.0091e-05	8.99596	GA	7.27373e-08	1.13388e-06	Unknown
GA.virus_ctg49496	1.59387e-06	2.55562e-05	16.034	GA	0.00136502	0.00267863	Unknown
GA.virus_ctg49501	4.94696e-05	1.02221e-05	4.83947	HC	1.07313e-05	3.98291e-05	Unknown
GA.virus_ctg49530	5.0055e-06	6.3506e-05	12.6872	GA	0.000120329	0.000305495	Unknown
GA.virus_ctg49551_1	3.31436e-05	9.28558e-05	2.80162	GA	6.12239e-05	0.000171662	Unknown
GA.virus_ctg49676	0.000724744	0.000154513	4.69049	HC	7.70762e-07	5.09905e-06	Unknown
GA.virus_ctg49720	6.29114e-06	2.88762e-05	4.58998	GA	0.000421409	0.000930483	Unknown
GA.virus_ctg49740	0.000553958	4.65985e-05	11.8879	HC	4.73445e-05	0.000136941	Unknown
GA.virus_ctg49897	5.56857e-05	1.35413e-05	4.11228	HC	4.88066e-08	9.0679e-07	Unknown
GA.virus_ctg49903	0.000422461	2.06938e-05	20.4149	HC	1.50438e-05	5.25076e-05	Unknown
GA.virus_ctg49911	0.000730373	0.000159893	4.56789	HC	1.03462e-08	3.53412e-07	Unknown
GA.virus_ctg49918	2.32209e-05	0.000387885	16.7041	GA	7.9748e-05	0.000214026	Unknown
GA.virus_ctg49939	7.28257e-05	1.0004e-05	7.27967	HC	0.000732925	0.00152917	Unknown
GA.virus_ctg49987	2.14441e-05	5.06959e-06	4.22994	HC	0.00359409	0.0063857	Unknown
GA.virus_ctg50058	0	3.37772e-05	Inf	GA	7.32883e-09	2.8866e-07	Siphoviridae
GA.virus_ctg50219	8.06211e-06	0.000343906	42.657	GA	3.8557e-05	0.000115119	Unknown
GA.virus_ctg50233	6.56269e-06	2.88532e-05	4.39654	GA	0.000160463	0.000393271	Siphoviridae
GA.virus_ctg50323	9.43649e-05	1.30883e-05	7.20989	HC	1.84984e-08	5.29849e-07	Unknown
GA.virus_ctg50603	6.43126e-05	0.000333726	5.18912	GA	4.79754e-05	0.000138678	Unknown
GA.virus_ctg50615	0	0.000256866	Inf	GA	2.79226e-05	8.76984e-05	Unknown
GA.virus_ctg50620	6.89695e-07	7.3926e-05	107.187	GA	1.72348e-05	5.87257e-05	Myoviridae
GA.virus_ctg50626	2.6681e-08	0.000166313	6233.38	GA	9.24938e-05	0.000244049	Unknown
GA.virus_ctg50627	0	4.72547e-05	Inf	GA	0.000159149	0.000390464	Unknown
GA.virus_ctg50628	0	4.19928e-05	Inf	GA	0.000365049	0.00081882	Unknown
GA.virus_ctg50629	0	4.44485e-05	Inf	GA	6.75924e-05	0.000185192	Unknown
GA.virus_ctg50630	0	0.000149867	Inf	GA	0.000159149	0.000390464	Unknown
GA.virus_ctg50635	0	0.00058897	Inf	GA	1.12028e-05	4.12911e-05	Unknown
GA.virus_ctg50638	9.11489e-07	0.000471119	516.867	GA	2.82464e-05	8.8561e-05	Unknown
GA.virus_ctg50639	0	0.000670711	Inf	GA	4.35892e-06	1.91624e-05	Unknown
GA.virus_ctg50669	0.000104456	0.000247706	2.37139	GA	0.00510604	0.00872964	Unknown
GA.virus_ctg50684	0.00014503	1.98873e-05	7.29262	HC	8.39494e-08	1.21655e-06	Unknown
GA.virus_ctg50754	5.13622e-05	0.000180967	3.52336	GA	0.0048221	0.00829741	Unknown
GA.virus_ctg50764	6.05297e-05	0.000360071	5.94867	GA	0.00161327	0.00311118	Myoviridae
GA.virus_ctg50773	2.35796e-05	0.00133043	56.423	GA	5.89634e-06	2.44721e-05	Siphoviridae
GA.virus_ctg50819	0.000224518	6.07193e-05	3.69764	HC	3.24278e-08	6.95246e-07	Unknown
GA.virus_ctg5087	3.71105e-05	0.000420477	11.3304	GA	0.000380547	0.000849459	Unknown
GA.virus_ctg50878	1.23124e-05	0.000109992	8.93347	GA	6.47904e-05	0.000179867	Unknown
GA.virus_ctg5090	0.000499655	2.31666e-05	21.568	HC	5.66496e-09	2.56402e-07	Unknown
GA.virus_ctg51	1.79933e-06	0.00024707	137.312	GA	2.33449e-07	2.36446e-06	Unknown
GA.virus_ctg51048	6.96996e-05	0.000465785	6.68275	GA	0.000110741	0.000283856	Unknown
GA.virus_ctg51241	1.89652e-06	0.000113532	59.8632	GA	3.11012e-07	2.81939e-06	Siphoviridae
GA.virus_ctg51366	4.02032e-07	4.13873e-05	102.945	GA	8.47636e-07	5.46743e-06	Unknown
GA.virus_ctg51505_1	2.30847e-06	8.59191e-05	37.219	GA	4.10546e-05	0.000121477	Siphoviridae
GA.virus_ctg51554	7.06815e-05	0.000287639	4.06951	GA	0.000353543	0.000799741	Unknown
GA.virus_ctg51614	1.14462e-05	0.000108395	9.46997	GA	0.000152538	0.000376779	Unknown
GA.virus_ctg51672	1.7163e-06	0.000131079	76.3729	GA	1.60041e-06	8.74574e-06	Myoviridae
GA.virus_ctg51686	8.06699e-05	0.000309122	3.83193	GA	0.00132756	0.00261486	Unknown
GA.virus_ctg51758	0	3.77465e-05	Inf	GA	0.000159149	0.000390464	Unknown
GA.virus_ctg51871	9.23394e-06	0.000324133	35.1024	GA	8.67871e-05	0.000230414	Inoviridae
GA.virus_ctg51893	9.99302e-07	0.000104667	104.74	GA	5.07304e-08	9.33301e-07	Unknown
GA.virus_ctg5193	2.37834e-05	0.000459756	19.331	GA	8.66368e-05	0.000229971	Unknown
GA.virus_ctg51981	0.000103824	0.000769952	7.41593	GA	0.00250682	0.00461973	Unknown
GA.virus_ctg51997	0.000605591	0.000178414	3.3943	HC	0.00141726	0.00276704	Unknown
GA.virus_ctg52154	2.65022e-05	0.00078242	29.5228	GA	4.23388e-05	0.000124335	Unknown
GA.virus_ctg52185	2.81168e-05	0.000208521	7.41626	GA	0.000362043	0.000817102	Siphoviridae
GA.virus_ctg52312	5.42707e-08	2.73177e-05	503.36	GA	0.00144303	0.00281261	Myoviridae
GA.virus_ctg52399	4.07881e-06	0.000116853	28.6488	GA	0.0025153	0.0046292	Unknown
GA.virus_ctg52445	1.02862e-06	0.000167806	163.138	GA	7.87053e-06	3.08001e-05	Unknown
GA.virus_ctg52451	3.96138e-05	0.000366441	9.25033	GA	0.000830288	0.00170612	Unknown
GA.virus_ctg5256	0.000302669	2.46001e-05	12.3036	HC	2.98061e-05	9.26621e-05	Unknown
GA.virus_ctg52566	3.24881e-06	0.000177728	54.7055	GA	6.14377e-05	0.000172014	Myoviridae
GA.virus_ctg52592	0.000456828	0.000107297	4.25759	HC	1.22031e-07	1.54303e-06	Unknown
GA.virus_ctg52667	0	2.46343e-05	Inf	GA	0.00383236	0.00673726	Unknown
GA.virus_ctg52699	5.01229e-07	4.01501e-05	80.1033	GA	0.00160277	0.00309828	Unknown
GA.virus_ctg52806	1.84192e-05	8.08088e-05	4.38721	GA	0.00211856	0.00396001	Unknown
GA.virus_ctg52816	7.21437e-05	3.21773e-05	2.24207	HC	6.20026e-05	0.000173066	Siphoviridae
GA.virus_ctg52901	2.25146e-06	3.19171e-05	14.1762	GA	0.00495434	0.00849543	Unknown
GA.virus_ctg52916	8.69238e-06	0.000235558	27.0993	GA	0.000178036	0.000431511	Unknown
GA.virus_ctg53043	9.16227e-06	4.57281e-05	4.99091	GA	8.01149e-05	0.00021485	Siphoviridae
GA.virus_ctg53112	6.25949e-06	0.000638294	101.972	GA	1.03096e-05	3.86515e-05	Myoviridae
GA.virus_ctg53116	4.03939e-07	3.46189e-05	85.7031	GA	8.81359e-05	0.000233507	Podoviridae
GA.virus_ctg53123	1.6491e-06	2.76018e-05	16.7375	GA	0.00132387	0.00261119	Unknown
GA.virus_ctg5316	2.29928e-05	0.00135591	58.9711	GA	1.84428e-06	9.66139e-06	Unknown
GA.virus_ctg53247_1	0	3.43788e-05	Inf	GA	6.75924e-05	0.000185192	Siphoviridae
GA.virus_ctg53344_1	2.17519e-06	0.000143995	66.199	GA	2.41902e-06	1.20065e-05	Unknown
GA.virus_ctg53385	2.81361e-05	0.0003461	12.3009	GA	2.15712e-05	7.10534e-05	Unknown
GA.virus_ctg53433	0.000165232	7.60464e-05	2.17278	HC	0.000628156	0.00133101	Unknown
GA.virus_ctg53634	0.000366205	0.0019642	5.36365	GA	1.30097e-06	7.48986e-06	Unknown
GA.virus_ctg53653	6.33555e-05	0.000393237	6.20684	GA	2.15712e-05	7.10534e-05	Unknown
GA.virus_ctg53673	0.000243411	3.04649e-05	7.98989	HC	3.92452e-05	0.000116557	Unknown
GA.virus_ctg53735	2.74991e-06	0.000344205	125.169	GA	2.32669e-07	2.36446e-06	Siphoviridae
GA.virus_ctg53793	1.32988e-06	0.000320438	240.954	GA	7.54622e-07	5.03648e-06	Siphoviridae
GA.virus_ctg53937	3.0738e-06	2.43708e-05	7.92855	GA	0.00211295	0.00395486	Unknown
GA.virus_ctg54023	0.000344828	5.94258e-05	5.80267	HC	1.00482e-06	6.15542e-06	Unknown
GA.virus_ctg54113	7.90212e-06	0.000405102	51.265	GA	5.6893e-08	9.9039e-07	Unknown
GA.virus_ctg54126	8.74317e-05	1.59058e-05	5.49686	HC	5.43593e-07	4.08944e-06	Unknown
GA.virus_ctg54127_1	4.20613e-05	8.0829e-06	5.20375	HC	0.000293858	0.000676654	Myoviridae
GA.virus_ctg54189	1.71864e-06	8.01871e-05	46.6573	GA	2.82275e-06	1.35356e-05	Unknown
GA.virus_ctg54257	4.67358e-07	4.382e-05	93.7611	GA	6.4887e-06	2.62287e-05	Unknown
GA.virus_ctg54259	6.82385e-06	0.000189086	27.7096	GA	3.31926e-06	1.54851e-05	Unknown
GA.virus_ctg54275	8.25775e-07	3.68656e-05	44.6436	GA	0.00160364	0.00309863	Unknown
GA.virus_ctg54286_1	2.36474e-06	0.000120667	51.0276	GA	0.000699184	0.00146805	Unknown
GA.virus_ctg54367	6.01673e-07	4.9469e-05	82.219	GA	3.2644e-08	6.97378e-07	Unknown
GA.virus_ctg54536	3.0523e-06	2.735e-05	8.96047	GA	9.23669e-08	1.28224e-06	Unknown
GA.virus_ctg5460	7.89033e-07	2.9548e-05	37.4484	GA	1.28449e-05	4.59673e-05	Podoviridae
GA.virus_ctg5468	9.67725e-07	0.000101041	104.411	GA	1.43124e-06	8.02537e-06	Siphoviridae
GA.virus_ctg54777	0.000122386	0.000395388	3.23066	GA	0.000328304	0.000746057	Unknown
GA.virus_ctg54787	2.03282e-06	4.02056e-05	19.7782	GA	0.00253953	0.00466761	Podoviridae
GA.virus_ctg54826	1.01021e-05	0.000128101	12.6806	GA	2.94762e-07	2.70814e-06	Unknown
GA.virus_ctg54877	0.000204176	2.05652e-05	9.92822	HC	6.93561e-07	4.75778e-06	Unknown
GA.virus_ctg54898	2.42932e-05	0.000301823	12.4242	GA	0.00148824	0.00289584	Unknown
GA.virus_ctg54918	2.03551e-07	0.000112136	550.899	GA	5.07891e-08	9.33301e-07	Siphoviridae
GA.virus_ctg54984	0.000287885	6.35423e-05	4.5306	HC	9.68801e-06	3.67605e-05	Unknown
GA.virus_ctg55080	0.000198631	2.35964e-05	8.41786	HC	5.29981e-07	4.01907e-06	Siphoviridae
GA.virus_ctg55267	0.000330383	3.27106e-05	10.1002	HC	5.07265e-06	2.1638e-05	Podoviridae
GA.virus_ctg55299_1	0	0.000291291	Inf	GA	0.00178785	0.00340616	Unknown
GA.virus_ctg55418	1.11788e-06	0.000100639	90.027	GA	3.24382e-05	9.95851e-05	Unknown
GA.virus_ctg55608	4.777e-05	6.14829e-06	7.76965	HC	5.6596e-07	4.21369e-06	Unknown
GA.virus_ctg55657	1.31918e-06	1.98772e-05	15.0679	GA	0.00468673	0.00808253	Siphoviridae
GA.virus_ctg55735	1.56593e-06	2.43143e-05	15.5271	GA	1.55652e-05	5.42517e-05	Unknown
GA.virus_ctg55971	9.8812e-05	0.000467005	4.7262	GA	8.66368e-05	0.000229971	Unknown
GA.virus_ctg560	1.46122e-05	6.44932e-06	2.26569	HC	0.00166114	0.00319993	Siphoviridae
GA.virus_ctg56002	1.0078e-05	0.000107694	10.6861	GA	2.58943e-05	8.26106e-05	Unknown
GA.virus_ctg56028	0	2.15589e-05	Inf	GA	0.00383236	0.00673726	Siphoviridae
GA.virus_ctg56032	0.000473912	0.000148859	3.18362	HC	4.49973e-07	3.58088e-06	Unknown
GA.virus_ctg56055_1	1.22943e-06	0.000121411	98.7533	GA	0.000605412	0.00128715	Unknown
GA.virus_ctg56060	1.73118e-06	5.63556e-05	32.5532	GA	0.00374056	0.00661203	Siphoviridae
GA.virus_ctg56078	4.72037e-05	1.21674e-05	3.87951	HC	0.00209122	0.00391735	Unknown
GA.virus_ctg56080	2.34977e-07	3.61985e-05	154.051	GA	2.36455e-05	7.64353e-05	Siphoviridae
GA.virus_ctg56095	8.94676e-07	8.4086e-05	93.9849	GA	9.07473e-07	5.76736e-06	Unknown
GA.virus_ctg5624	0.00010529	0.000790975	7.51237	GA	0.000178494	0.000431511	Unknown
GA.virus_ctg56255	5.96504e-06	2.20051e-05	3.68902	GA	0.000409427	0.000906915	Unknown
GA.virus_ctg5626	3.23833e-08	2.12082e-05	654.912	GA	0.00121597	0.00242251	Siphoviridae
GA.virus_ctg56352	7.33458e-06	8.54985e-05	11.6569	GA	0.00132761	0.00261486	Unknown
GA.virus_ctg56480	9.34452e-06	3.36919e-05	3.60553	GA	0.00439926	0.00763426	Unknown
GA.virus_ctg56847	0.00424594	0.000771161	5.50591	HC	1.33879e-09	1.13263e-07	Unknown
GA.virus_ctg56878	5.19416e-07	0.000140841	271.152	GA	0.000875317	0.00179121	Unknown
GA.virus_ctg56974	1.82062e-05	0.00122459	67.2623	GA	3.0042e-06	1.43006e-05	Siphoviridae
GA.virus_ctg57117	9.16759e-05	0.000480807	5.24464	GA	0.000546129	0.0011748	Unknown
GA.virus_ctg57122	0.000118867	1.32418e-05	8.97665	HC	5.08782e-08	9.33301e-07	Unknown
GA.virus_ctg57196	2.09279e-06	1.87224e-05	8.94615	GA	1.83257e-06	9.65276e-06	Unknown
GA.virus_ctg57334	4.33297e-07	7.25799e-05	167.506	GA	8.41264e-07	5.43241e-06	Unknown
GA.virus_ctg574	1.47191e-05	0.000441806	30.0159	GA	0.00354924	0.00631087	Unknown
GA.virus_ctg57676	8.16521e-05	1.83387e-05	4.45245	HC	7.63711e-07	5.08185e-06	Myoviridae
GA.virus_ctg57714	0.000284423	2.77563e-05	10.2471	HC	2.57528e-07	2.50367e-06	Unknown
GA.virus_ctg57740	4.72011e-07	3.51762e-05	74.5241	GA	0.00335523	0.00599203	Unknown
GA.virus_ctg5782	0	2.31971e-05	Inf	GA	0.000159149	0.000390464	Siphoviridae
GA.virus_ctg58023	1.66767e-05	0.000187457	11.2406	GA	2.02224e-05	6.74079e-05	Unknown
GA.virus_ctg581	6.13906e-06	0.000116804	19.0264	GA	1.60619e-05	5.5711e-05	Unknown
GA.virus_ctg58210	8.82222e-05	9.41828e-06	9.36712	HC	0.00442673	0.00767233	Unknown
GA.virus_ctg58293	2.91886e-07	3.41988e-05	117.165	GA	0.00263674	0.00483472	Unknown
GA.virus_ctg58339	2.64669e-07	6.5157e-05	246.183	GA	6.85447e-09	2.82603e-07	Unknown
GA.virus_ctg5849	2.69635e-06	0.00159295	590.78	GA	0.000818111	0.00168359	Unknown
GA.virus_ctg58525	0.000460413	8.73922e-05	5.26836	HC	6.89769e-06	2.76439e-05	Unknown
GA.virus_ctg5861	8.39304e-05	1.44301e-05	5.81635	HC	1.38282e-05	4.90502e-05	Unknown
GA.virus_ctg58656	6.19886e-05	1.54927e-05	4.00114	HC	0.00237515	0.00440165	Unknown
GA.virus_ctg58691	0.000105181	0.00052499	4.99128	GA	0.000242994	0.000569561	Unknown
GA.virus_ctg58791	1.52964e-05	0.000191614	12.5268	GA	9.46559e-05	0.000248623	Unknown
GA.virus_ctg58796	0.000455988	3.55796e-05	12.816	HC	3.13296e-05	9.65896e-05	Unknown
GA.virus_ctg58963	0.000923325	0.000105107	8.78462	HC	3.95423e-10	6.42816e-08	Unknown
GA.virus_ctg58979	5.59289e-05	0.000390738	6.98634	GA	0.000723333	0.00151189	Siphoviridae
GA.virus_ctg59139	3.89448e-06	5.563e-05	14.2843	GA	5.3364e-08	9.68888e-07	Unknown
GA.virus_ctg59185	7.6897e-05	0.000600509	7.80927	GA	0.00195335	0.00368299	Unknown
GA.virus_ctg5919	1.50341e-05	4.67039e-06	3.21903	HC	0.00214759	0.00401212	Siphoviridae
GA.virus_ctg59205	1.68625e-05	0.000342072	20.2859	GA	0.0001301	0.000327067	Unknown
GA.virus_ctg59315	3.22602e-05	0.000129364	4.01002	GA	3.50939e-05	0.000106235	Unknown
GA.virus_ctg59323_1	6.47751e-05	8.24853e-06	7.85292	HC	0.000450768	0.000989007	Unknown
GA.virus_ctg59534	2.21438e-06	2.44126e-05	11.0246	GA	1.54162e-08	4.75948e-07	Unknown
GA.virus_ctg59635	3.04069e-06	3.77275e-05	12.4076	GA	1.98696e-09	1.46731e-07	Unknown
GA.virus_ctg59668	0.000282871	7.58263e-05	3.73051	HC	9.31939e-07	5.83005e-06	Unknown
GA.virus_ctg59685	1.92617e-05	0.000197279	10.242	GA	6.74645e-05	0.000185192	Unknown
GA.virus_ctg60026	5.95745e-06	4.68892e-05	7.87068	GA	0.000674701	0.00142009	Siphoviridae
GA.virus_ctg60205	2.53069e-05	0.000266907	10.5468	GA	0.00266553	0.00487289	Unknown
GA.virus_ctg60280_1	7.56057e-05	5.19848e-06	14.5438	HC	0.00341814	0.00608401	Unknown
GA.virus_ctg60292	0.000337017	4.65786e-05	7.23546	HC	8.29087e-08	1.21402e-06	Unknown
GA.virus_ctg60306_1	1.00976e-05	0.000178139	17.6416	GA	0.0010023	0.00202713	Siphoviridae
GA.virus_ctg60308	4.58568e-06	4.41495e-05	9.62769	GA	6.02791e-07	4.33098e-06	Unknown
GA.virus_ctg60345	3.79375e-06	2.36615e-05	6.23696	GA	6.07809e-06	2.4991e-05	Unknown
GA.virus_ctg60353	0.000110368	2.14293e-05	5.15033	HC	1.0955e-06	6.59524e-06	Unknown
GA.virus_ctg60363	8.39629e-07	0.000108748	129.519	GA	2.41736e-05	7.8014e-05	Unknown
GA.virus_ctg60386	3.42975e-05	7.77286e-06	4.41247	HC	0.000938547	0.00190932	Siphoviridae
GA.virus_ctg60449	2.75362e-06	2.39089e-05	8.68273	GA	0.00552592	0.00936892	Podoviridae
GA.virus_ctg60623	6.6499e-05	1.7458e-05	3.80908	HC	0.000491647	0.00106721	Unknown
GA.virus_ctg60736	0.000194924	1.91174e-05	10.1962	HC	0.000552382	0.00118678	Unknown
GA.virus_ctg6087_1	3.0863e-09	2.95423e-05	9572.08	GA	0.000231477	0.000546633	Siphoviridae
GA.virus_ctg60933	9.94456e-05	4.57852e-05	2.172	HC	0.00129763	0.00256969	Unknown
GA.virus_ctg61061	1.25345e-06	0.000153105	122.147	GA	1.7136e-06	9.14507e-06	Myoviridae
GA.virus_ctg61205	1.02293e-06	0.000108543	106.11	GA	1.16712e-07	1.51859e-06	Unknown
GA.virus_ctg61225	7.648e-07	6.1098e-05	79.8875	GA	0.0017577	0.00336479	Unknown
GA.virus_ctg6124	0.00014788	1.1164e-05	13.2461	HC	0.00062343	0.00132318	Inoviridae
GA.virus_ctg61332_1	5.24362e-06	0.000128729	24.5497	GA	0.000380547	0.000849459	Siphoviridae
GA.virus_ctg61376	0.00018116	4.40677e-05	4.11095	HC	0.00116542	0.00232849	Unknown
GA.virus_ctg61473	6.1179e-05	0.000408591	6.67861	GA	0.00510604	0.00872964	Unknown
GA.virus_ctg61549	1.24673e-05	0.00034154	27.3949	GA	1.82932e-05	6.16613e-05	Unknown
GA.virus_ctg61580	1.34169e-06	1.98501e-05	14.7948	GA	1.73839e-08	5.05385e-07	Unknown
GA.virus_ctg61625	4.30177e-06	2.83705e-05	6.59507	GA	3.86448e-06	1.74291e-05	Myoviridae
GA.virus_ctg61791	3.37746e-05	0.00065742	19.4649	GA	0.000588923	0.00125363	Unknown
GA.virus_ctg61814	5.19625e-05	0.000370105	7.12253	GA	0.000242994	0.000569561	Unknown
GA.virus_ctg61990	0.00126723	0.00690122	5.44592	GA	0.00339425	0.00604925	Unknown
GA.virus_ctg62204	7.73665e-05	5.33907e-06	14.4906	HC	8.64744e-07	5.56152e-06	Siphoviridae
GA.virus_ctg62221	0.000154497	2.95976e-05	5.21992	HC	2.65823e-05	8.43774e-05	Unknown
GA.virus_ctg62235	6.676e-06	0.000104444	15.6447	GA	0.00291468	0.00528561	Unknown
GA.virus_ctg62311	0.00044643	6.28803e-05	7.09968	HC	2.1335e-08	5.70001e-07	Unknown
GA.virus_ctg62587	5.70404e-06	4.82969e-05	8.46713	GA	0.000569549	0.00121913	Unknown
GA.virus_ctg62694	9.26115e-05	8.31614e-06	11.1364	HC	0.00560288	0.00949011	Unknown
GA.virus_ctg62735	0.0012784	0.000241993	5.2828	HC	2.74027e-10	5.93467e-08	Unknown
GA.virus_ctg62736	0.000376489	5.26637e-05	7.14892	HC	1.00482e-06	6.15542e-06	Unknown
GA.virus_ctg62907	0.000136807	6.81904e-05	2.00626	HC	0.0012723	0.00252385	Unknown
GA.virus_ctg62925	3.81355e-05	0.000182365	4.78203	GA	5.69525e-05	0.000160792	Unknown
GA.virus_ctg62986	6.1255e-06	0.000122785	20.0449	GA	2.33795e-05	7.59651e-05	Unknown
GA.virus_ctg63033	0.000114016	0.000383303	3.36182	GA	0.0022146	0.00412395	Unknown
GA.virus_ctg63055	0.000477783	9.80164e-05	4.87452	HC	2.19688e-09	1.56301e-07	Unknown
GA.virus_ctg6321	2.12348e-07	2.11852e-05	99.7667	GA	0.00023608	0.000555233	Unknown
GA.virus_ctg63323	6.31752e-05	1.78467e-05	3.53988	HC	3.2682e-06	1.53034e-05	Siphoviridae
GA.virus_ctg63413	2.20861e-05	6.63293e-06	3.32976	HC	4.55743e-05	0.00013274	Unknown
GA.virus_ctg63418_1	7.07018e-06	0.000245274	34.6913	GA	6.32261e-06	2.57367e-05	Podoviridae
GA.virus_ctg63458	6.26146e-05	0.00276615	44.1775	GA	3.76826e-06	1.71119e-05	Myoviridae
GA.virus_ctg63491	9.50377e-06	0.000194734	20.4902	GA	0.000348543	0.000789203	Unknown
GA.virus_ctg6361	8.98791e-06	0.000109818	12.2184	GA	0.00382145	0.00673726	Siphoviridae
GA.virus_ctg63620	4.98448e-05	0.000399691	8.01872	GA	6.89769e-06	2.76439e-05	Unknown
GA.virus_ctg63625	0.000112437	3.35016e-05	3.35617	HC	2.82321e-08	6.34592e-07	Unknown
GA.virus_ctg63666	7.67704e-07	8.67189e-05	112.959	GA	7.73935e-05	0.00020882	Podoviridae
GA.virus_ctg6380	5.20812e-06	0.000153609	29.4941	GA	0.00274209	0.00499748	Podoviridae_crAss-like
GA.virus_ctg63853_1	1.0043e-06	2.65921e-05	26.4782	GA	0.000309133	0.000706663	Myoviridae
GA.virus_ctg63916	9.625e-05	2.63085e-05	3.65851	HC	3.33356e-06	1.55213e-05	Unknown
GA.virus_ctg63922	3.00067e-05	0.000963995	32.126	GA	2.30026e-05	7.49473e-05	Myoviridae
GA.virus_ctg63938	0.00014165	0.00112727	7.95814	GA	0.00208029	0.00390004	Unknown
GA.virus_ctg63964	0.000110802	2.10851e-05	5.25499	HC	3.71584e-07	3.19496e-06	Unknown
GA.virus_ctg63990	1.25243e-05	0.000435325	34.7584	GA	8.48987e-05	0.000226324	Myoviridae
GA.virus_ctg64024	2.13204e-05	0.001247	58.4885	GA	6.4493e-07	4.53397e-06	Unknown
GA.virus_ctg64201	2.13201e-05	0.00109783	51.493	GA	1.38537e-07	1.70817e-06	Unknown
GA.virus_ctg64216	3.4485e-05	8.46048e-06	4.07601	HC	1.77422e-05	6.01366e-05	Siphoviridae
GA.virus_ctg64315	0.000228946	1.14841e-05	19.9359	HC	0.000451504	0.000989995	Unknown
GA.virus_ctg64388	5.02097e-06	8.57689e-05	17.0821	GA	5.09633e-05	0.000146551	Myoviridae
GA.virus_ctg64415	9.39053e-06	4.0287e-05	4.29017	GA	9.17117e-06	3.50758e-05	Unknown
GA.virus_ctg6445	6.26849e-05	0.000258365	4.12165	GA	0.00429593	0.00746429	Unknown
GA.virus_ctg64454	3.55317e-05	0.000257104	7.2359	GA	0.000546129	0.0011748	Unknown
GA.virus_ctg64517	1.2298e-05	5.49357e-05	4.46704	GA	0.00132756	0.00261486	Unknown
GA.virus_ctg64543_1	2.54966e-06	3.85991e-05	15.1389	GA	0.00512844	0.00876578	Unknown
GA.virus_ctg64545	0.000314176	0.000135902	2.31178	HC	2.15712e-05	7.10534e-05	Myoviridae
GA.virus_ctg64891	2.36401e-07	2.91819e-05	123.442	GA	3.03907e-05	9.43162e-05	Siphoviridae
GA.virus_ctg65147	8.28058e-05	0.000451885	5.45716	GA	7.61133e-06	2.99687e-05	Unknown
GA.virus_ctg65168	8.75702e-07	2.80926e-05	32.0801	GA	5.19439e-05	0.000148952	Unknown
GA.virus_ctg65194	1.79248e-05	0.0011874	66.2438	GA	9.71074e-06	3.68162e-05	Siphoviridae
GA.virus_ctg6530	0.000817682	0.000248476	3.29079	HC	1.60279e-08	4.75948e-07	Unknown
GA.virus_ctg65330	3.00549e-05	0.000244058	8.12041	GA	5.47348e-05	0.000155762	Siphoviridae
GA.virus_ctg65409	0.000117081	1.91694e-05	6.10769	HC	1.33515e-05	4.77508e-05	Unknown
GA.virus_ctg6552	7.07078e-05	1.17884e-05	5.99806	HC	0.0027096	0.00494608	Unknown
GA.virus_ctg65569	3.50673e-05	0.000111327	3.17467	GA	0.00571875	0.00966041	Siphoviridae
GA.virus_ctg65588	9.8421e-05	1.90876e-05	5.15629	HC	1.08728e-06	6.59524e-06	Myoviridae
GA.virus_ctg65740	4.53902e-05	0.000334931	7.37892	GA	7.9748e-05	0.000214026	Unknown
GA.virus_ctg65797	8.21281e-06	0.000536889	65.3721	GA	7.69144e-06	3.02151e-05	Siphoviridae
GA.virus_ctg65839	5.19878e-06	0.000103673	19.9419	GA	0.00199403	0.00375254	Unknown
GA.virus_ctg65944	9.71028e-06	0.000138886	14.303	GA	0.000440793	0.000970193	Unknown
GA.virus_ctg65979_1	2.80298e-06	2.18846e-05	7.80761	GA	0.000480991	0.00104868	Unknown
GA.virus_ctg66001	1.8594e-06	3.14642e-05	16.9217	GA	0.00265781	0.00486721	Siphoviridae
GA.virus_ctg6605	7.55195e-09	4.51422e-05	5977.56	GA	0.00121597	0.00242251	Siphoviridae
GA.virus_ctg66068	7.13749e-05	2.30334e-05	3.09876	HC	6.94308e-06	2.7772e-05	Myoviridae
GA.virus_ctg66167	1.48394e-06	2.75081e-05	18.5372	GA	0.00144011	0.00280849	Myoviridae
GA.virus_ctg6619	1.33721e-05	0.000502934	37.6107	GA	0.000403434	0.000895644	Unknown
GA.virus_ctg66200	3.59704e-06	5.22589e-05	14.5283	GA	0.00310028	0.00558131	Unknown
GA.virus_ctg66275	2.40673e-05	0.000103682	4.30802	GA	5.77908e-06	2.40897e-05	Unknown
GA.virus_ctg66453	4.38031e-06	0.000158418	36.1659	GA	0.000154994	0.000381892	Unknown
GA.virus_ctg6655	3.2191e-06	2.09327e-05	6.50264	GA	0.000128652	0.000324486	Unknown
GA.virus_ctg66708	6.29978e-05	0.000387066	6.14412	GA	0.00116339	0.0023251	Unknown
GA.virus_ctg66791	9.69385e-05	1.51215e-05	6.41065	HC	1.56244e-06	8.56764e-06	Unknown
GA.virus_ctg66811	1.39822e-05	6.61615e-05	4.73182	GA	4.79754e-05	0.000138678	Unknown
GA.virus_ctg66848	3.27145e-07	2.18659e-05	66.8386	GA	3.57091e-05	0.000107769	Podoviridae
GA.virus_ctg66992_1	3.88942e-06	2.98719e-05	7.68029	GA	7.43171e-07	4.96599e-06	Siphoviridae
GA.virus_ctg67151	0.000519834	0.000196212	2.64935	HC	9.31939e-07	5.83005e-06	Unknown
GA.virus_ctg67176_1	1.29451e-07	0.000101148	781.361	GA	0.00249631	0.00460769	Siphoviridae
GA.virus_ctg67180	3.81566e-05	1.05042e-05	3.63251	HC	0.000246208	0.000576315	Siphoviridae
GA.virus_ctg67195	0.00043998	0.000106382	4.13586	HC	1.18681e-06	7.01351e-06	Unknown
GA.virus_ctg67238	5.19754e-06	0.000462003	88.8888	GA	5.1158e-07	3.91686e-06	Myoviridae
GA.virus_ctg67275	1.72325e-06	4.70301e-05	27.2915	GA	0.000613382	0.00130317	Siphoviridae
GA.virus_ctg67359	4.23363e-06	0.000238491	56.3324	GA	4.91804e-07	3.79316e-06	Podoviridae
GA.virus_ctg67374	0.000861707	1.34702e-05	63.9712	HC	0.00514151	0.00878379	Siphoviridae
GA.virus_ctg67477	2.62695e-06	3.43521e-05	13.0768	GA	0.000498802	0.00108037	Unknown
GA.virus_ctg67530	7.20765e-05	0.00177734	24.659	GA	0.00540471	0.00919491	Myoviridae
GA.virus_ctg6759	6.0804e-05	0.000784079	12.8952	GA	0.000328304	0.000746057	Unknown
GA.virus_ctg67595_1	6.39098e-09	6.14099e-05	9608.83	GA	0.00157066	0.00304169	Siphoviridae
GA.virus_ctg67614	0.00093941	2.35922e-05	39.8187	HC	0.00160051	0.00309518	Unknown
GA.virus_ctg67637	1.18382e-05	0.00137068	115.785	GA	2.13873e-06	1.09464e-05	Unknown
GA.virus_ctg67659	3.03175e-05	0.00120124	39.6221	GA	4.15103e-06	1.84856e-05	Myoviridae
GA.virus_ctg67665	1.29161e-05	0.00149108	115.443	GA	9.95813e-07	6.15542e-06	Myoviridae
GA.virus_ctg67674	2.4197e-06	0.000230879	95.4163	GA	1.72348e-05	5.87257e-05	Unknown
GA.virus_ctg67677	0.000610849	5.25763e-05	11.6183	HC	8.61781e-06	3.32102e-05	Unknown
GA.virus_ctg67705	5.29779e-08	2.15278e-05	406.355	GA	0.000398546	0.000886212	Myoviridae
GA.virus_ctg67742	0.000316417	2.46278e-05	12.848	HC	9.30691e-06	3.5572e-05	Myoviridae
GA.virus_ctg67752_1	0	6.34966e-05	Inf	GA	0.000817076	0.00168296	Siphoviridae
GA.virus_ctg67765	0.000462483	3.73921e-05	12.3685	HC	2.36284e-05	7.64353e-05	Unknown
GA.virus_ctg67785	8.84195e-06	0.000132106	14.9409	GA	0.000485549	0.0010553	Unknown
GA.virus_ctg67819	1.79189e-08	6.04904e-05	3375.79	GA	0.00330144	0.00590663	Unknown
GA.virus_ctg67827_1	2.78724e-07	0.000370465	1329.14	GA	6.56176e-05	0.000181579	Siphoviridae
GA.virus_ctg67834_1	6.55324e-06	6.5976e-05	10.0677	GA	0.00103565	0.00208969	Ackermannviridae
GA.virus_ctg67860	5.2678e-07	0.000821788	1560.02	GA	1.26379e-06	7.34488e-06	Unknown
GA.virus_ctg67879	0.000147929	1.01696e-05	14.5462	HC	0.000484825	0.00105449	Unknown
GA.virus_ctg67930	1.90749e-05	0.000616949	32.3435	GA	1.79469e-05	6.049e-05	Unknown
GA.virus_ctg67937	7.30817e-09	7.46697e-05	10217.3	GA	0.00303934	0.0054773	Myoviridae
GA.virus_ctg67945	1.48358e-06	0.000150215	101.252	GA	5.61928e-06	2.35646e-05	Unknown
GA.virus_ctg67946	0	2.19917e-05	Inf	GA	5.9845e-07	4.29952e-06	Siphoviridae
GA.virus_ctg67950	5.66294e-05	1.9429e-05	2.91469	HC	0.000231676	0.000546916	Unknown
GA.virus_ctg67951	3.33617e-07	0.000799579	2396.7	GA	1.71563e-06	9.19146e-06	Siphoviridae
GA.virus_ctg680	2.11974e-06	4.01125e-05	18.9233	GA	0.0029689	0.0053713	Unknown
GA.virus_ctg68009	0	0.000280237	Inf	GA	0.000365049	0.00081882	Microviridae
GA.virus_ctg68011	6.83646e-06	0.000106307	15.5501	GA	2.60852e-08	6.19517e-07	Unknown
GA.virus_ctg68037	9.90171e-08	3.31441e-05	334.731	GA	0.000826659	0.00170067	Unknown
GA.virus_ctg68059	9.75053e-08	2.49836e-05	256.228	GA	5.0172e-05	0.000144492	Siphoviridae
GA.virus_ctg68064	3.98288e-06	0.000536427	134.683	GA	1.34886e-06	7.72655e-06	Siphoviridae
GA.virus_ctg68092	3.28649e-06	0.000535906	163.063	GA	1.0025e-06	6.15542e-06	Siphoviridae
GA.virus_ctg68143	0	4.79817e-05	Inf	GA	0.00383236	0.00673726	Siphoviridae
GA.virus_ctg6815_1	1.44439e-06	0.000465054	321.974	GA	6.00279e-05	0.000168774	Siphoviridae
GA.virus_ctg68173	6.07235e-06	0.000949781	156.411	GA	1.60488e-06	8.74574e-06	Siphoviridae
GA.virus_ctg68204	0	9.71133e-05	Inf	GA	1.64243e-06	8.85958e-06	Unknown
GA.virus_ctg68205_1	5.20953e-06	0.000706581	135.633	GA	1.6408e-07	1.88818e-06	Siphoviridae
GA.virus_ctg68256	0.000109277	2.48609e-05	4.39552	HC	9.2377e-08	1.28224e-06	Unknown
GA.virus_ctg68299	1.28777e-05	8.46327e-05	6.57203	GA	0.000200273	0.000479314	Unknown
GA.virus_ctg68494	3.94779e-05	9.50783e-06	4.15214	HC	0.000125035	0.000316515	Unknown
GA.virus_ctg68600	0.000240025	1.37777e-05	17.4212	HC	0.00542589	0.00922188	Unknown
GA.virus_ctg68657	6.21049e-06	0.000621102	100.009	GA	5.73871e-07	4.25042e-06	Myoviridae
GA.virus_ctg68686	8.35728e-06	0.000259625	31.0657	GA	1.79469e-05	6.049e-05	Unknown
GA.virus_ctg68735	1.78257e-05	5.5714e-06	3.19951	HC	2.86399e-06	1.37086e-05	Unknown
GA.virus_ctg68782	2.00895e-05	0.000444306	22.1163	GA	8.19874e-07	5.34659e-06	Unknown
GA.virus_ctg68916	1.88661e-05	6.08004e-06	3.10296	HC	5.54504e-06	2.32992e-05	Siphoviridae
GA.virus_ctg68919	2.62232e-06	0.000235636	89.8578	GA	1.17554e-07	1.52585e-06	Myoviridae
GA.virus_ctg68929_1	4.12878e-06	0.000158466	38.3809	GA	1.3434e-05	4.77508e-05	Siphoviridae
GA.virus_ctg68975	4.03619e-05	6.92557e-06	5.82795	HC	0.00012993	0.000327067	Siphoviridae
GA.virus_ctg68980	1.72069e-05	0.000110668	6.43157	GA	0.0041679	0.00727467	Unknown
GA.virus_ctg69026	0.000816796	5.31104e-05	15.3792	HC	0.000286841	0.000661376	Unknown
GA.virus_ctg69038	0.000232578	1.25931e-05	18.4686	HC	2.0153e-07	2.14733e-06	Unknown
GA.virus_ctg69079	3.48439e-05	7.28223e-06	4.78479	HC	9.12389e-05	0.000240986	Unknown
GA.virus_ctg69083	0.000250674	4.51151e-05	5.55632	HC	2.0153e-07	2.14733e-06	Unknown
GA.virus_ctg69109	0.000757921	0.000272983	2.77644	HC	3.76826e-06	1.71119e-05	Unknown
GA.virus_ctg6913	0.000170138	7.66704e-05	2.21908	HC	3.94064e-06	1.77211e-05	Unknown
GA.virus_ctg69478	0.000170907	1.25004e-05	13.6721	HC	1.15192e-07	1.5039e-06	Unknown
GA.virus_ctg69563_1	7.17384e-08	2.88721e-05	402.464	GA	2.1345e-05	7.04343e-05	Siphoviridae
GA.virus_ctg69593_1	2.65948e-06	0.000245325	92.2456	GA	5.82427e-06	2.42127e-05	Myoviridae
GA.virus_ctg696	1.85759e-05	0.000638266	34.3599	GA	2.12172e-05	7.03385e-05	Podoviridae
GA.virus_ctg69680	7.98681e-05	9.3523e-06	8.53994	HC	2.82412e-06	1.35356e-05	Unknown
GA.virus_ctg69785	3.72275e-06	2.87401e-05	7.72012	GA	0.00570639	0.00964893	Unknown
GA.virus_ctg69797	0.00050127	4.07047e-05	12.3148	HC	5.58089e-08	9.9039e-07	Unknown
GA.virus_ctg69931	2.0123e-05	0.000171744	8.53471	GA	0.000830288	0.00170612	Unknown
GA.virus_ctg69966	0.000155425	0.000551876	3.55075	GA	0.000674701	0.00142009	Unknown
GA.virus_ctg69985	0.000298681	1.53651e-05	19.4389	HC	1.74058e-07	1.96736e-06	Unknown
GA.virus_ctg70010_1	4.45154e-05	1.55829e-05	2.85669	HC	0.00123837	0.002465	Unknown
GA.virus_ctg7017	2.54617e-05	0.000245963	9.66011	GA	2.13873e-06	1.09464e-05	Unknown
GA.virus_ctg70224	1.87026e-05	0.000208099	11.1268	GA	0.000586261	0.00124835	Unknown
GA.virus_ctg70244	0	7.55918e-05	Inf	GA	6.75924e-05	0.000185192	Siphoviridae
GA.virus_ctg70373	0.000510031	0.00011944	4.2702	HC	1.00482e-06	6.15542e-06	Unknown
GA.virus_ctg70379_1	6.64177e-05	3.19142e-05	2.08114	HC	0.00227492	0.00422834	Unknown
GA.virus_ctg70471	3.69275e-05	0.0009209	24.9381	GA	0.00298567	0.00539882	Unknown
GA.virus_ctg70475	1.7361e-05	0.000180905	10.4202	GA	0.00035	0.000792244	Unknown
GA.virus_ctg7059	2.27709e-08	0.00131333	57675.7	GA	1.34016e-05	4.77508e-05	Unknown
GA.virus_ctg70802	2.27124e-05	6.65527e-05	2.93024	GA	5.96665e-05	0.000167999	Unknown
GA.virus_ctg70818	0.000138255	2.80173e-05	4.93463	HC	9.20079e-07	5.79157e-06	Unknown
GA.virus_ctg71006_1	0	0.000170225	Inf	GA	6.75924e-05	0.000185192	Siphoviridae
GA.virus_ctg71023	8.85373e-05	1.25072e-05	7.07889	HC	2.21327e-05	7.25948e-05	Unknown
GA.virus_ctg71074	5.61796e-05	0.000114569	2.03934	GA	0.0004403	0.000969415	Unknown
GA.virus_ctg71130	0.000183951	0.00150435	8.178	GA	0.00191056	0.00361213	Unknown
GA.virus_ctg71146	6.94302e-06	4.80927e-05	6.92676	GA	1.51825e-06	8.41463e-06	Unknown
GA.virus_ctg71150	0.000109367	3.49339e-05	3.13067	HC	0.0014018	0.00274072	Unknown
GA.virus_ctg71163	2.54347e-05	0.000246165	9.6783	GA	7.33688e-05	0.000199114	Siphoviridae
GA.virus_ctg71164	0.000120267	1.41294e-05	8.51181	HC	0.00448894	0.00777432	Unknown
GA.virus_ctg7118	1.2721e-06	6.86914e-05	53.9985	GA	2.95397e-07	2.70814e-06	Myoviridae
GA.virus_ctg71238_1	1.76947e-07	5.37477e-05	303.75	GA	3.69768e-06	1.68937e-05	Unknown
GA.virus_ctg71305	1.88315e-05	0.000144083	7.65114	GA	1.23339e-05	4.44944e-05	Unknown
GA.virus_ctg71359	0.000104702	0.000276693	2.64266	GA	0.0022146	0.00412395	Unknown
GA.virus_ctg71453	5.82557e-05	7.05374e-06	8.25884	HC	4.23706e-07	3.45328e-06	Unknown
GA.virus_ctg71497_1	9.77642e-06	0.000481876	49.2896	GA	5.9329e-06	2.45378e-05	Siphoviridae
GA.virus_ctg71599	8.63385e-05	9.23363e-06	9.35044	HC	4.10822e-06	1.83902e-05	Unknown
GA.virus_ctg71652	4.18295e-05	1.17835e-05	3.54984	HC	1.69034e-08	5.00572e-07	Siphoviridae
GA.virus_ctg71701	0	0.000109838	Inf	GA	0.000159149	0.000390464	Siphoviridae
GA.virus_ctg71728	0.000201469	6.81009e-05	2.9584	HC	1.22031e-07	1.54303e-06	Unknown
GA.virus_ctg7180	1.5711e-05	0.000727206	46.2865	GA	1.41424e-05	5.00139e-05	Unknown
GA.virus_ctg71865	0.000151168	2.61803e-05	5.77414	HC	3.27895e-07	2.91457e-06	Unknown
GA.virus_ctg71902	0.000135207	1.26682e-05	10.6729	HC	6.14288e-06	2.51813e-05	Unknown
GA.virus_ctg71956	1.62225e-08	5.2446e-05	3232.92	GA	1.33498e-05	4.75412e-05	Unknown
GA.virus_ctg72066	1.25411e-05	9.14968e-05	7.29573	GA	0.00314708	0.00566114	Unknown
GA.virus_ctg72088	1.87585e-05	8.0495e-05	4.29111	GA	3.80494e-06	1.72255e-05	Unknown
GA.virus_ctg72106	0.000170693	1.42404e-05	11.9866	HC	0.000149848	0.00037106	Unknown
GA.virus_ctg72206	1.17233e-06	6.99442e-05	59.6627	GA	1.29095e-06	7.48986e-06	Siphoviridae
GA.virus_ctg72215	3.621e-05	7.65295e-06	4.7315	HC	4.35555e-06	1.91624e-05	Unknown
GA.virus_ctg7225	1.16991e-05	0.000895939	76.5818	GA	2.80063e-07	2.6512e-06	Siphoviridae
GA.virus_ctg72265	0.00022542	3.31654e-05	6.79683	HC	3.99637e-07	3.36048e-06	Unknown
GA.virus_ctg7227	1.75299e-05	0.000901393	51.4204	GA	1.96352e-05	6.56903e-05	Myoviridae
GA.virus_ctg72368	4.97171e-05	7.3379e-06	6.77538	HC	0.000413918	0.000915985	Unknown
GA.virus_ctg72487	0.000103519	1.90585e-05	5.43165	HC	5.29981e-07	4.01907e-06	Unknown
GA.virus_ctg72581	2.1288e-05	0.000100775	4.7339	GA	0.00540471	0.00919491	Unknown
GA.virus_ctg72626	0.000103421	2.14648e-05	4.81819	HC	1.30906e-05	4.69716e-05	Unknown
GA.virus_ctg728	7.59778e-06	7.1015e-05	9.34681	GA	0.000417739	0.000923851	Unknown
GA.virus_ctg72802	0.000104388	2.86949e-05	3.63787	HC	6.43835e-06	2.60875e-05	Unknown
GA.virus_ctg72859_1	2.04074e-06	6.33389e-05	31.0372	GA	0.00383278	0.00673726	Unknown
GA.virus_ctg73004	8.0285e-05	8.42304e-06	9.5316	HC	6.43835e-06	2.60875e-05	Unknown
GA.virus_ctg73016	1.44541e-06	0.00025519	176.552	GA	9.46211e-08	1.2958e-06	Siphoviridae
GA.virus_ctg73033	0.000111444	9.70214e-06	11.4865	HC	1.13514e-05	4.17839e-05	Unknown
GA.virus_ctg73072	3.73518e-05	9.20296e-06	4.05867	HC	0.000153078	0.000377709	Unknown
GA.virus_ctg733	0.000168285	5.56061e-05	3.02638	HC	7.70762e-07	5.09905e-06	Myoviridae
GA.virus_ctg73364	0.000283653	1.73135e-05	16.3834	HC	0.000114286	0.000291971	Unknown
GA.virus_ctg73695	0.000226721	2.75939e-05	8.21634	HC	2.38362e-06	1.18504e-05	Quimbyviridae
GA.virus_ctg73774	9.339e-05	3.98961e-05	2.34083	HC	5.97884e-06	2.47005e-05	Unknown
GA.virus_ctg73934	0.00053944	4.33702e-05	12.438	HC	5.63802e-07	4.20784e-06	Unknown
GA.virus_ctg73936	4.61959e-06	5.28242e-05	11.4348	GA	0.00122137	0.00243186	Unknown
GA.virus_ctg74007	2.21368e-05	6.9606e-05	3.14436	GA	1.72174e-05	5.87257e-05	Unknown
GA.virus_ctg74116	9.09963e-05	5.93829e-06	15.3237	HC	2.29201e-05	7.47973e-05	Unknown
GA.virus_ctg74221	5.13516e-05	1.65059e-05	3.11111	HC	0.0001237	0.000313479	Unknown
GA.virus_ctg74260	9.28289e-06	6.84558e-05	7.3744	GA	0.00497434	0.00852761	Unknown
GA.virus_ctg74323	0.000604277	0.000120303	5.02296	HC	1.35269e-07	1.67685e-06	Unknown
GA.virus_ctg7436	2.59747e-06	0.000360529	138.8	GA	4.56295e-08	8.73076e-07	Myoviridae
GA.virus_ctg74364	8.39955e-05	3.7106e-05	2.26366	HC	0.0014426	0.00281257	Unknown
GA.virus_ctg74440	3.94936e-05	8.72641e-06	4.52576	HC	0.00266599	0.00487289	Unknown
GA.virus_ctg74465	2.33827e-05	4.27353e-06	5.47152	HC	0.000666046	0.00140419	Unknown
GA.virus_ctg74516_1	2.98804e-06	1.82687e-05	6.11396	GA	0.00541045	0.00919908	Siphoviridae
GA.virus_ctg7455	1.1217e-06	3.47915e-05	31.0167	GA	0.00254021	0.00466761	Unknown
GA.virus_ctg74576	3.89695e-07	0.00109922	2820.73	GA	2.8911e-05	9.02279e-05	Microviridae
GA.virus_ctg74584	8.84583e-06	8.7267e-05	9.86532	GA	0.00269668	0.00492638	Unknown
GA.virus_ctg74652	1.12356e-05	0.000377525	33.6006	GA	6.33305e-07	4.48602e-06	Siphoviridae
GA.virus_ctg747	5.08703e-06	2.79693e-05	5.49816	GA	9.93162e-06	3.75476e-05	Unknown
GA.virus_ctg74736_1	1.06045e-06	2.35193e-05	22.1786	GA	0.00382356	0.00673726	Unknown
GA.virus_ctg7480	3.63638e-05	0.000369736	10.1677	GA	0.000517962	0.00111942	Unknown
GA.virus_ctg74866	4.01196e-06	8.4116e-05	20.9663	GA	3.55155e-07	3.08334e-06	Unknown
GA.virus_ctg75078	1.62757e-05	0.0001499	9.21005	GA	0.0041435	0.00724053	Unknown
GA.virus_ctg7509	1.28363e-07	8.52799e-05	664.364	GA	2.94491e-10	6.17489e-08	Siphoviridae
GA.virus_ctg75123	1.31296e-06	0.000242833	184.95	GA	5.13954e-06	2.19098e-05	Unknown
GA.virus_ctg75148	2.40297e-06	3.11966e-05	12.9825	GA	0.00188128	0.00356358	Unknown
GA.virus_ctg75225	4.71364e-06	5.33943e-05	11.3276	GA	2.67885e-07	2.56562e-06	Unknown
GA.virus_ctg75238	3.14959e-05	0.000356727	11.3262	GA	3.6095e-06	1.65592e-05	Unknown
GA.virus_ctg75253	2.36073e-05	0.000106023	4.49111	GA	0.0051047	0.00872964	Siphoviridae
GA.virus_ctg75302	1.18018e-06	0.000176368	149.442	GA	2.13571e-05	7.06975e-05	Unknown
GA.virus_ctg75427	3.14196e-06	4.25458e-05	13.5412	GA	0.00115631	0.00231563	Unknown
GA.virus_ctg75506	1.14692e-05	0.000101745	8.87119	GA	0.00315484	0.00567216	Unknown
GA.virus_ctg7551	6.148e-06	0.000232105	37.753	GA	3.89839e-06	1.75868e-05	Siphoviridae
GA.virus_ctg75534	0.00020442	0.00105226	5.14754	GA	0.000586261	0.00124835	Unknown
GA.virus_ctg75691	3.57487e-06	5.51335e-05	15.4225	GA	4.83043e-07	3.77346e-06	Unknown
GA.virus_ctg75714	1.50646e-05	7.19192e-05	4.77404	GA	0.00177788	0.00339837	Unknown
GA.virus_ctg75761	2.65806e-08	2.55642e-05	961.764	GA	0.00257131	0.00472224	Unknown
GA.virus_ctg7582	4.13874e-07	2.66438e-05	64.3765	GA	0.000166538	0.000406292	Myoviridae
GA.virus_ctg75864	1.59437e-06	8.04448e-05	50.4555	GA	3.7862e-06	1.71914e-05	Unknown
GA.virus_ctg75884	1.93303e-06	6.17623e-05	31.951	GA	1.42341e-07	1.72667e-06	Unknown
GA.virus_ctg75924	2.14685e-07	5.8135e-05	270.793	GA	3.48841e-05	0.000105768	Unknown
GA.virus_ctg76323	6.83858e-07	0.000149323	218.354	GA	1.58995e-05	5.51014e-05	Unknown
GA.virus_ctg76350_1	2.06733e-05	0.000489147	23.6609	GA	0.000223908	0.000530023	Unknown
GA.virus_ctg76375_1	2.54818e-07	0.000241532	947.861	GA	3.45694e-06	1.59769e-05	Siphoviridae
GA.virus_ctg76455_1	1.69324e-06	4.0148e-05	23.7108	GA	0.000637366	0.00134847	Siphoviridae
GA.virus_ctg76628	8.24342e-05	0.000626491	7.5999	GA	0.00429593	0.00746429	Unknown
GA.virus_ctg7665	0.000145148	1.36606e-05	10.6253	HC	4.06506e-06	1.82584e-05	Unknown
GA.virus_ctg76701	9.27414e-07	3.29518e-05	35.5309	GA	0.00105932	0.00213372	Siphoviridae
GA.virus_ctg76787	5.4333e-06	5.23318e-05	9.63168	GA	0.000331561	0.000752965	Unknown
GA.virus_ctg76817	0	0.000142144	Inf	GA	7.32883e-09	2.8866e-07	Unknown
GA.virus_ctg76825	2.73381e-06	3.01264e-05	11.0199	GA	0.000179067	0.000432745	Myoviridae
GA.virus_ctg76937	2.10404e-06	4.4556e-05	21.1764	GA	0.00558114	0.0094556	Unknown
GA.virus_ctg77135	4.69104e-06	6.51648e-05	13.8913	GA	0.0052663	0.00897707	Unknown
GA.virus_ctg77258	0.000291233	3.58548e-05	8.12259	HC	0.000178494	0.000431511	Unknown
GA.virus_ctg77262	3.05329e-05	0.000232377	7.6107	GA	0.00429593	0.00746429	Unknown
GA.virus_ctg77341	1.04768e-06	0.000137614	131.351	GA	6.60113e-06	2.65802e-05	Unknown
GA.virus_ctg77389	5.201e-05	9.28611e-06	5.60083	HC	9.41039e-05	0.000247329	Unknown
GA.virus_ctg77407	2.69177e-06	4.43484e-05	16.4755	GA	0.000153148	0.000377747	Unknown
GA.virus_ctg77447	0.000252067	9.66443e-05	2.6082	HC	0.000186457	0.000448727	Unknown
GA.virus_ctg7747	0.00117887	0.000263802	4.46878	HC	2.45505e-08	6.19517e-07	Unknown
GA.virus_ctg77582	0	7.8201e-05	Inf	GA	0.000365049	0.00081882	Siphoviridae
GA.virus_ctg7761	1.82293e-05	0.000333902	18.3167	GA	0.00167397	0.00322196	Unknown
GA.virus_ctg77630	4.99474e-06	0.000264537	52.9632	GA	8.69103e-07	5.57173e-06	Myoviridae
GA.virus_ctg77631	1.86083e-05	0.000162726	8.74481	GA	0.00373214	0.00660617	Poxviridae
GA.virus_ctg77671	3.74996e-05	0.000560578	14.9489	GA	0.000125408	0.000317227	Unknown
GA.virus_ctg77687	1.39812e-05	0.000276623	19.7853	GA	3.20776e-06	1.50531e-05	Unknown
GA.virus_ctg77695	6.47529e-05	0.00043242	6.67801	GA	0.00429593	0.00746429	Siphoviridae
GA.virus_ctg77697	0.000204601	0.000531651	2.59848	GA	0.00124302	0.00247001	Unknown
GA.virus_ctg77753	0	2.71967e-05	Inf	GA	0.000817076	0.00168296	Siphoviridae
GA.virus_ctg77766	2.11916e-05	0.000291835	13.7712	GA	0.000380547	0.000849459	Unknown
GA.virus_ctg7777	3.47007e-05	0.000198123	5.70949	GA	0.000192944	0.000462412	Unknown
GA.virus_ctg77772	2.71437e-05	0.000208754	7.69072	GA	0.0015124	0.00293461	Unknown
GA.virus_ctg77781	0.000142188	0.000542458	3.81508	GA	0.000546129	0.0011748	Unknown
GA.virus_ctg7782	2.64127e-06	8.82299e-05	33.4043	GA	1.77875e-05	6.04171e-05	Myoviridae
GA.virus_ctg77822	2.87322e-05	0.000346755	12.0685	GA	8.66368e-05	0.000229971	Unknown
GA.virus_ctg77927	8.34819e-05	0.000354726	4.24914	GA	0.00429593	0.00746429	Unknown
GA.virus_ctg77932	1.25793e-05	0.000101368	8.05831	GA	0.00545661	0.00925593	Unknown
GA.virus_ctg78017	3.03948e-07	0.000149476	491.781	GA	2.04909e-06	1.05561e-05	Unknown
GA.virus_ctg78040	2.06851e-05	5.01664e-05	2.42525	GA	1.26927e-06	7.39695e-06	Unknown
GA.virus_ctg78053	0.00010189	1.19112e-05	8.55414	HC	0.00487689	0.00837299	Phycodnaviridae
GA.virus_ctg78091	0	8.85084e-05	Inf	GA	0.000365049	0.00081882	Unknown
GA.virus_ctg78109_1	2.05036e-07	6.40662e-05	312.463	GA	0.00273852	0.00499359	Siphoviridae
GA.virus_ctg7813	3.08296e-06	1.83419e-05	5.94944	GA	0.003207	0.00574805	Unknown
GA.virus_ctg78162	5.51143e-05	0.000439105	7.96718	GA	0.000120061	0.000305038	Siphoviridae
GA.virus_ctg78191	4.24306e-05	0.000302542	7.13028	GA	0.000723333	0.00151189	Unknown
GA.virus_ctg78237	2.871e-05	0.00010782	3.75548	GA	0.00131551	0.00259989	Unknown
GA.virus_ctg78241	5.08458e-05	0.000250515	4.92695	GA	4.39964e-05	0.000128623	Siphoviridae
GA.virus_ctg78243	1.35293e-05	0.000234779	17.3534	GA	0.000110741	0.000283856	Unknown
GA.virus_ctg78284	1.09216e-05	0.000369507	33.8327	GA	0.000141204	0.000351918	Myoviridae
GA.virus_ctg78286	4.19323e-06	0.000251386	59.9504	GA	9.13258e-06	3.4942e-05	Unknown
GA.virus_ctg78335	2.56295e-06	3.49501e-05	13.6367	GA	1.71426e-06	9.14507e-06	Unknown
GA.virus_ctg78341	1.19166e-06	4.04676e-05	33.9589	GA	6.83744e-07	4.7408e-06	Unknown
GA.virus_ctg78352	8.43234e-08	3.65265e-05	433.172	GA	1.01711e-05	3.8297e-05	Siphoviridae
GA.virus_ctg78471	5.35741e-05	0.000560163	10.4558	GA	0.00319708	0.00573176	Unknown
GA.virus_ctg78549	1.08842e-06	6.99825e-05	64.2976	GA	0.000222225	0.000526218	Unknown
GA.virus_ctg78562	5.42679e-06	0.000339415	62.5443	GA	1.49638e-05	5.25076e-05	Myoviridae
GA.virus_ctg78596	7.41663e-05	1.96002e-05	3.78396	HC	0.00140002	0.00273957	Unknown
GA.virus_ctg78604	0.000194059	0.00106404	5.48308	GA	0.00266553	0.00487289	Unknown
GA.virus_ctg78727	8.41659e-05	0.000602624	7.15995	GA	0.00141726	0.00276704	Unknown
GA.virus_ctg78826	2.3362e-06	3.329e-05	14.2496	GA	9.78932e-07	6.07471e-06	Unknown
GA.virus_ctg78843	9.12437e-07	3.49099e-05	38.2601	GA	4.00673e-06	1.80008e-05	Unknown
GA.virus_ctg79006	1.72375e-05	0.00016001	9.28269	GA	0.00301022	0.00543612	Unknown
GA.virus_ctg79026	8.81793e-08	0.000241862	2742.84	GA	7.73613e-08	1.16876e-06	Unknown
GA.virus_ctg79070_1	8.21425e-06	0.000604971	73.6489	GA	1.08728e-06	6.59524e-06	Myoviridae
GA.virus_ctg79133_1	2.09059e-08	3.67067e-05	1755.81	GA	0.000146374	0.000363366	Unknown
GA.virus_ctg79183	3.14054e-06	0.00037407	119.11	GA	2.38455e-07	2.38034e-06	Myoviridae
GA.virus_ctg79269	1.09516e-05	0.000226758	20.7054	GA	0.00163655	0.0031552	Unknown
GA.virus_ctg79282	0	2.75877e-05	Inf	GA	0.000365049	0.00081882	Siphoviridae
GA.virus_ctg79396_1	2.75321e-06	0.000137724	50.0229	GA	1.3895e-06	7.90327e-06	Myoviridae
GA.virus_ctg79452	1.01219e-05	0.00010602	10.4743	GA	4.91819e-07	3.79316e-06	Siphoviridae
GA.virus_ctg7947	1.35907e-06	0.00012754	93.844	GA	0.00373247	0.00660617	Siphoviridae
GA.virus_ctg79488	3.98044e-06	0.000321925	80.8767	GA	3.03724e-07	2.77605e-06	Siphoviridae
GA.virus_ctg79539	1.64874e-06	1.94318e-05	11.7859	GA	0.000517962	0.00111942	Unknown
GA.virus_ctg79553_2	8.53635e-06	0.000422819	49.5316	GA	4.28261e-06	1.89309e-05	Siphoviridae
GA.virus_ctg796	2.1748e-06	5.78456e-05	26.5982	GA	0.0017012	0.00326801	Siphoviridae
GA.virus_ctg79610	9.72141e-07	0.00023998	246.857	GA	0.000115985	0.000295769	Unknown
GA.virus_ctg79661	3.14702e-06	0.000126135	40.0808	GA	0.000213466	0.000507384	Unknown
GA.virus_ctg79678	2.4377e-05	0.000444519	18.2352	GA	4.03254e-05	0.000119367	Unknown
GA.virus_ctg79684	7.53175e-06	0.000374678	49.7464	GA	7.89422e-06	3.08609e-05	Siphoviridae
GA.virus_ctg79695	0.000166412	3.97837e-05	4.18291	HC	8.0301e-10	8.30686e-08	Unknown
GA.virus_ctg79699	4.20735e-06	0.000107089	25.4527	GA	0.000733933	0.00153081	Unknown
GA.virus_ctg79727	7.99287e-05	0.00050002	6.25582	GA	0.000454478	0.000995571	Unknown
GA.virus_ctg79856	6.23707e-05	6.91805e-06	9.01565	HC	0.00237882	0.0044061	Unknown
GA.virus_ctg79872	0.000132564	0.000367394	2.77144	GA	0.00382145	0.00673726	Unknown
GA.virus_ctg79886	1.5572e-06	3.06296e-05	19.6697	GA	8.97227e-07	5.73005e-06	Unknown
GA.virus_ctg79905	2.57604e-06	4.82064e-05	18.7134	GA	0.00141095	0.00275783	Myoviridae
GA.virus_ctg7993	3.77153e-07	3.9838e-05	105.628	GA	0.000558337	0.0011973	Siphoviridae
GA.virus_ctg79998	7.58868e-05	3.35148e-05	2.26428	HC	2.67238e-05	8.45785e-05	Unknown
GA.virus_ctg80115	1.24897e-05	9.17521e-05	7.34619	GA	0.00545127	0.00925593	Siphoviridae
GA.virus_ctg80171	1.36744e-07	0.000150089	1097.59	GA	1.7638e-06	9.36909e-06	Myoviridae
GA.virus_ctg80180	1.4669e-05	0.000228307	15.5639	GA	1.12129e-05	4.12911e-05	Myoviridae
GA.virus_ctg80191	0.000143387	1.00344e-05	14.2895	HC	0.00198659	0.00374058	Unknown
GA.virus_ctg80193	2.52373e-05	0.000314312	12.4543	GA	0.000518345	0.0011199	Unknown
GA.virus_ctg80202	2.02601e-05	0.000216947	10.7081	GA	0.000230775	0.000545533	Myoviridae
GA.virus_ctg8030	7.29697e-05	1.17847e-05	6.19188	HC	0.000348543	0.000789203	Unknown
GA.virus_ctg80454	4.56799e-06	8.9378e-05	19.5662	GA	0.00023608	0.000555233	Inoviridae
GA.virus_ctg80570_1	0	2.45833e-05	Inf	GA	5.9845e-07	4.29952e-06	Siphoviridae
GA.virus_ctg80637	0.000260294	7.63093e-06	34.1104	HC	1.20786e-07	1.54303e-06	Unknown
GA.virus_ctg80657	1.22312e-05	3.34293e-05	2.73312	GA	0.000854467	0.00175216	Unknown
GA.virus_ctg80664	0.000127262	2.94661e-05	4.31892	HC	2.26251e-05	7.40267e-05	Unknown
GA.virus_ctg80885	4.14607e-06	1.72264e-05	4.15488	GA	0.000289239	0.000666461	Unknown
GA.virus_ctg80898	8.07902e-06	9.77351e-05	12.0974	GA	0.00567109	0.00959861	Siphoviridae
GA.virus_ctg80940_1	2.44793e-07	0.00011303	461.737	GA	2.26649e-08	6.0051e-07	Siphoviridae
GA.virus_ctg80942	0	2.11913e-05	Inf	GA	6.75924e-05	0.000185192	Unknown
GA.virus_ctg81130	0.000179853	2.2155e-05	8.11794	HC	7.75893e-09	2.90727e-07	Unknown
GA.virus_ctg8117	1.35182e-06	2.40494e-05	17.7903	GA	0.000477964	0.00104339	Podoviridae
GA.virus_ctg81207	1.29596e-05	0.000116464	8.98668	GA	0.000266836	0.000619371	Unknown
GA.virus_ctg81294	3.75513e-06	0.000119982	31.9516	GA	0.00023499	0.000553044	Unknown
GA.virus_ctg81319	6.96738e-09	6.75454e-05	9694.52	GA	1.97533e-05	6.62325e-05	Unknown
GA.virus_ctg81391	2.78605e-05	6.96051e-06	4.00265	HC	4.68113e-05	0.000135777	Unknown
GA.virus_ctg81407	2.83074e-06	2.90777e-05	10.2721	GA	0.00174079	0.00333575	Podoviridae_crAss-like
GA.virus_ctg81411	1.47165e-05	0.000275167	18.6978	GA	0.00251817	0.00463325	Unknown
GA.virus_ctg81415	2.21398e-07	7.76713e-05	350.823	GA	3.88914e-05	0.000115864	Siphoviridae
GA.virus_ctg81449_1	1.11243e-06	0.000122553	110.167	GA	3.07171e-06	1.45045e-05	Myoviridae
GA.virus_ctg81465_1	4.41136e-06	0.000202423	45.8868	GA	1.14344e-05	4.17839e-05	Myoviridae
GA.virus_ctg81473	0.000195599	0.000528333	2.7011	GA	0.00101783	0.00205673	Unknown
GA.virus_ctg81495	4.74221e-06	0.000271298	57.2093	GA	0.000102109	0.000265361	Myoviridae
GA.virus_ctg81511	2.23934e-06	0.000286055	127.741	GA	2.35415e-07	2.36742e-06	Myoviridae
GA.virus_ctg81544	2.2975e-08	0.000469596	20439.4	GA	8.86183e-05	0.000234563	Podoviridae_crAss-like
GA.virus_ctg81578	4.73522e-06	0.000199482	42.1273	GA	7.6181e-05	0.000206144	Unknown
GA.virus_ctg81610	0	0.000621689	Inf	GA	5.9845e-07	4.29952e-06	Unknown
GA.virus_ctg81636	2.34675e-07	3.7129e-05	158.215	GA	1.30321e-06	7.48986e-06	Unknown
GA.virus_ctg81683_1	2.46834e-06	0.000125091	50.6782	GA	6.08763e-06	2.4991e-05	Myoviridae
GA.virus_ctg81686	7.07061e-06	0.000163895	23.1797	GA	0.000403434	0.000895644	Unknown
GA.virus_ctg81687	7.60604e-07	4.56932e-05	60.0749	GA	4.28415e-07	3.47769e-06	Unknown
GA.virus_ctg81688	1.28704e-07	9.60629e-05	746.384	GA	3.47507e-07	3.03014e-06	Unknown
GA.virus_ctg81690	5.88813e-05	0.000439678	7.46719	GA	1.61878e-06	8.79265e-06	Unknown
GA.virus_ctg81727_1	1.60955e-06	6.70906e-05	41.683	GA	1.48392e-05	5.21764e-05	Podoviridae
GA.virus_ctg81730	1.53277e-05	0.00161182	105.157	GA	1.70359e-06	9.10564e-06	Siphoviridae
GA.virus_ctg81760	4.60975e-06	3.62455e-05	7.86278	GA	0.00127523	0.0025275	Unknown
GA.virus_ctg81769	0	8.85314e-05	Inf	GA	6.75924e-05	0.000185192	Siphoviridae
GA.virus_ctg81777	1.19552e-06	0.000250058	209.162	GA	1.6389e-06	8.85958e-06	Unknown
GA.virus_ctg81781	5.61648e-07	6.92194e-05	123.243	GA	0.00023766	0.000558322	Unknown
GA.virus_ctg81800	6.75013e-07	0.000181669	269.134	GA	1.5037e-05	5.25076e-05	Unknown
GA.virus_ctg81819	1.50038e-07	2.32831e-05	155.181	GA	0.000582812	0.00124368	Podoviridae
GA.virus_ctg81821_1	0	3.28774e-05	Inf	GA	4.35892e-06	1.91624e-05	Siphoviridae
GA.virus_ctg81826_1	2.17638e-07	9.79846e-05	450.218	GA	2.62076e-05	8.34523e-05	Siphoviridae
GA.virus_ctg81878	3.87083e-07	7.43994e-05	192.205	GA	3.88091e-07	3.27955e-06	Myoviridae
GA.virus_ctg81896	6.37345e-07	4.22037e-05	66.218	GA	1.58869e-05	5.51014e-05	Plectroviridae
GA.virus_ctg81901_1	7.18473e-05	0.00400325	55.7189	GA	2.82412e-06	1.35356e-05	Podoviridae
GA.virus_ctg81908	1.81369e-06	0.000154855	85.3814	GA	3.09917e-06	1.46164e-05	Siphoviridae
GA.virus_ctg81958	1.58844e-07	6.58857e-05	414.783	GA	3.51317e-05	0.000106235	Unknown
GA.virus_ctg81986	3.89872e-07	2.49745e-05	64.0582	GA	4.79143e-06	2.06979e-05	Myoviridae
GA.virus_ctg81989	3.61915e-06	0.000187355	51.7677	GA	6.51833e-07	4.56466e-06	Myoviridae
GA.virus_ctg81990	2.47275e-06	8.36304e-05	33.8207	GA	0.000190494	0.000457806	Unknown
GA.virus_ctg82004	4.9418e-07	5.0936e-05	103.072	GA	1.52409e-05	5.31004e-05	Myoviridae
GA.virus_ctg82005	1.81768e-06	8.77932e-05	48.2997	GA	3.609e-05	0.000108739	Unknown
GA.virus_ctg82029	0.000534824	6.09313e-05	8.77749	HC	8.29087e-08	1.21402e-06	Podoviridae
GA.virus_ctg82065	4.78986e-07	2.60578e-05	54.402	GA	4.49307e-06	1.9659e-05	Unknown
GA.virus_ctg82068	8.90149e-06	0.000136673	15.354	GA	1.16703e-05	4.27479e-05	Myoviridae
GA.virus_ctg82107	1.06142e-06	9.04535e-05	85.2192	GA	7.07584e-08	1.13329e-06	Unknown
GA.virus_ctg82136	1.68277e-06	0.000381259	226.566	GA	9.6689e-07	6.00562e-06	Unknown
GA.virus_ctg8216	3.05372e-06	0.00013561	44.4083	GA	1.63845e-05	5.65233e-05	Unknown
GA.virus_ctg82174	1.23818e-07	3.39624e-05	274.294	GA	2.149e-06	1.09894e-05	Unknown
GA.virus_ctg82177	5.00438e-06	0.000190006	37.9678	GA	0.000142707	0.000355536	Unknown
GA.virus_ctg8218	3.63668e-05	0.000368544	10.1341	GA	0.00148917	0.00289603	Unknown
GA.virus_ctg82182	2.94403e-05	0.00105523	35.8432	GA	5.66033e-05	0.000160645	Myoviridae
GA.virus_ctg82329	2.57852e-06	0.00024362	94.4807	GA	6.09217e-06	2.4991e-05	Siphoviridae
GA.virus_ctg82334	1.85298e-06	0.000190535	102.826	GA	2.32796e-07	2.36446e-06	Siphoviridae
GA.virus_ctg82353	3.54335e-07	4.42807e-05	124.969	GA	5.77704e-06	2.40897e-05	Myoviridae
GA.virus_ctg82373	2.14804e-06	0.000240462	111.945	GA	2.61886e-06	1.27523e-05	Unknown
GA.virus_ctg82397	9.44566e-07	0.000696005	736.852	GA	3.28423e-06	1.53399e-05	Unknown
GA.virus_ctg82413	4.4877e-07	5.01755e-05	111.807	GA	0.000946827	0.00192447	Unknown
GA.virus_ctg82439_1	5.57958e-06	0.000250098	44.8238	GA	3.21296e-05	9.88823e-05	Siphoviridae
GA.virus_ctg82441	6.85275e-07	0.000103887	151.598	GA	0.000257362	0.000600194	Siphoviridae
GA.virus_ctg82446	3.01596e-06	0.000120857	40.0724	GA	1.1853e-05	4.33415e-05	Siphoviridae
GA.virus_ctg82490	8.08156e-07	6.05137e-05	74.8788	GA	1.70012e-06	9.10564e-06	Unknown
GA.virus_ctg82526_1	0	3.52819e-05	Inf	GA	5.9845e-07	4.29952e-06	Siphoviridae
GA.virus_ctg82551	2.34817e-06	5.82319e-05	24.7989	GA	2.3766e-06	1.18504e-05	Siphoviridae
GA.virus_ctg82572	0.000178507	8.08502e-05	2.20788	HC	0.00208029	0.00390004	Unknown
GA.virus_ctg82591	1.42485e-06	0.000169145	118.711	GA	7.20179e-06	2.86142e-05	Myoviridae
GA.virus_ctg82634	0	2.30041e-05	Inf	GA	1.12028e-05	4.12911e-05	Siphoviridae
GA.virus_ctg82705	1.82357e-07	6.45023e-05	353.714	GA	0.000137412	0.00034358	Podoviridae
GA.virus_ctg82709	1.9607e-08	0.000211998	10812.4	GA	0.000231477	0.000546633	Siphoviridae
GA.virus_ctg82734	1.44496e-06	0.000131849	91.2473	GA	1.19237e-06	7.01351e-06	Unknown
GA.virus_ctg82739	1.88388e-06	9.5643e-05	50.7692	GA	2.61624e-07	2.51862e-06	Unknown
GA.virus_ctg82748	2.19921e-06	0.000147354	67.0031	GA	2.3125e-06	1.15851e-05	Unknown
GA.virus_ctg82757	7.3137e-06	0.000178502	24.4065	GA	7.98776e-05	0.000214397	Podoviridae
GA.virus_ctg82813	9.83846e-07	4.78383e-05	48.6238	GA	0.000157478	0.000387875	Myoviridae
GA.virus_ctg82820	6.23804e-06	0.000254067	40.7287	GA	1.93852e-06	1.01175e-05	Siphoviridae
GA.virus_ctg82829	0	0.00018915	Inf	GA	0.000365049	0.00081882	Myoviridae
GA.virus_ctg82837	2.97991e-06	0.000205342	68.9086	GA	8.28586e-07	5.39006e-06	Siphoviridae
GA.virus_ctg82842	3.09939e-06	0.00031833	102.707	GA	1.86879e-06	9.75977e-06	Unknown
GA.virus_ctg82862_1	0	0.000274025	Inf	GA	1.64243e-06	8.85958e-06	Siphoviridae
GA.virus_ctg82903	2.39588e-05	0.00114543	47.8083	GA	0.000190407	0.000457756	Unknown
GA.virus_ctg82924	5.47647e-06	0.0002801	51.1461	GA	1.05492e-06	6.40629e-06	Siphoviridae
GA.virus_ctg82944	1.82135e-06	0.000437737	240.337	GA	1.90987e-08	5.4255e-07	Myoviridae
GA.virus_ctg82959	0	2.55882e-05	Inf	GA	2.79226e-05	8.76984e-05	Unknown
GA.virus_ctg82970	0	3.26109e-05	Inf	GA	7.14369e-08	1.13388e-06	Unknown
GA.virus_ctg82993	1.17654e-06	0.000107913	91.7203	GA	0.000146583	0.000363755	Siphoviridae
GA.virus_ctg83041	6.68019e-07	8.12384e-05	121.611	GA	1.0025e-06	6.15542e-06	Unknown
GA.virus_ctg83066	3.12584e-06	0.000128922	41.2438	GA	4.69185e-06	2.03419e-05	Siphoviridae
GA.virus_ctg83075	1.23657e-06	8.03434e-05	64.9727	GA	1.17345e-07	1.51859e-06	Siphoviridae
GA.virus_ctg83078	9.45463e-07	0.000173708	183.728	GA	3.74042e-05	0.000111925	Podoviridae
GA.virus_ctg83100	1.03009e-06	3.35976e-05	32.6161	GA	4.63629e-07	3.68383e-06	Unknown
GA.virus_ctg83101	6.50058e-07	2.72271e-05	41.8841	GA	4.0395e-05	0.000119612	Unknown
GA.virus_ctg83132	1.54745e-05	0.000190383	12.303	GA	1.16496e-06	6.88943e-06	Unknown
GA.virus_ctg83146	2.52379e-07	2.41156e-05	95.5534	GA	5.18098e-07	3.94968e-06	Unknown
GA.virus_ctg83148	2.72033e-06	3.48889e-05	12.8252	GA	4.42462e-06	1.94138e-05	Unknown
GA.virus_ctg83152	2.86173e-07	6.80304e-05	237.724	GA	3.28038e-05	0.000100414	Podoviridae
GA.virus_ctg83182	1.42974e-05	0.000798273	55.8334	GA	0.00109285	0.00219425	Unknown
GA.virus_ctg83193	8.48009e-07	7.12421e-05	84.011	GA	2.48053e-06	1.21648e-05	Siphoviridae
GA.virus_ctg83194	7.08621e-06	0.000831766	117.378	GA	1.77466e-07	1.98504e-06	Siphoviridae
GA.virus_ctg8320	1.7762e-05	0.00021691	12.212	GA	0.00285982	0.00519293	Unknown
GA.virus_ctg83200	8.22387e-06	0.000166784	20.2804	GA	0.00124959	0.00248164	Unknown
GA.virus_ctg83203	6.40049e-07	6.2121e-05	97.0567	GA	1.13634e-05	4.17839e-05	Siphoviridae
GA.virus_ctg83210	0.000251717	4.63353e-05	5.43252	HC	2.8301e-05	8.86742e-05	Unknown
GA.virus_ctg83211	6.77912e-07	4.49536e-05	66.3118	GA	0.000325246	0.000740565	Unknown
GA.virus_ctg83283_1	0	0.000113756	Inf	GA	0.000159149	0.000390464	Unknown
GA.virus_ctg83294	3.32559e-06	0.000117457	35.3192	GA	0.000100053	0.000261587	Myoviridae
GA.virus_ctg83297	2.71824e-07	5.7483e-05	211.472	GA	0.000386314	0.000861223	Myoviridae
GA.virus_ctg83298	0	4.49369e-05	Inf	GA	0.00383236	0.00673726	Unknown
GA.virus_ctg83299	6.98096e-06	0.000462143	66.2006	GA	2.61624e-07	2.51862e-06	Siphoviridae
GA.virus_ctg83324	3.66227e-08	2.28167e-05	623.021	GA	0.00185762	0.00352262	Siphoviridae
GA.virus_ctg83330_1	6.26644e-07	4.87292e-05	77.7622	GA	7.92694e-05	0.000213365	Siphoviridae
GA.virus_ctg83374_1	0	8.37807e-05	Inf	GA	0.000817076	0.00168296	Siphoviridae
GA.virus_ctg83380	4.47535e-06	0.00033084	73.925	GA	2.68704e-05	8.51342e-05	Siphoviridae
GA.virus_ctg83381	6.19316e-06	0.000171556	27.7009	GA	4.72834e-05	0.000136941	Siphoviridae
GA.virus_ctg83408	1.95823e-06	3.61544e-05	18.4628	GA	0.000251991	0.000588857	Unknown
GA.virus_ctg83414	2.71422e-06	9.60693e-05	35.3947	GA	2.5685e-06	1.25885e-05	Myoviridae
GA.virus_ctg83415	1.28417e-06	5.35961e-05	41.7361	GA	6.90525e-07	4.75778e-06	Siphoviridae
GA.virus_ctg83422	8.76035e-07	2.52595e-05	28.8339	GA	4.93838e-06	2.1227e-05	Myoviridae
GA.virus_ctg83438	6.01591e-07	0.000179291	298.028	GA	5.34344e-09	2.55252e-07	Unknown
GA.virus_ctg83444	0.000240255	0.000718633	2.99113	GA	0.000888987	0.00181436	Salasmaviridae
GA.virus_ctg8345	0	5.57162e-05	Inf	GA	0.00178785	0.00340616	Inoviridae
GA.virus_ctg8346	2.16385e-07	6.16967e-05	285.124	GA	4.9802e-05	0.000143519	Unknown
GA.virus_ctg83468	3.14468e-08	2.38559e-05	758.61	GA	1.09441e-07	1.44451e-06	Siphoviridae
GA.virus_ctg8347	1.78247e-08	0.00011786	6612.18	GA	0.000303055	0.000694831	Unknown
GA.virus_ctg83505	3.11214e-05	9.69567e-06	3.20982	HC	9.59377e-06	3.64609e-05	Siphoviridae
GA.virus_ctg83540	2.00555e-08	0.000167165	8335.12	GA	0.000111296	0.000285173	Siphoviridae
GA.virus_ctg83568	1.39922e-06	0.000188683	134.848	GA	1.01651e-05	3.8297e-05	Unknown
GA.virus_ctg83576	3.14464e-07	2.77805e-05	88.3424	GA	2.66329e-05	8.43774e-05	Unknown
GA.virus_ctg83579_1	1.63825e-07	2.50824e-05	153.105	GA	0.000730168	0.00152388	Unknown
GA.virus_ctg83602	1.41288e-08	0.00012648	8951.91	GA	0.00303934	0.0054773	Unknown
GA.virus_ctg83623	1.19772e-06	0.000107349	89.6276	GA	7.79481e-07	5.14214e-06	Siphoviridae
GA.virus_ctg83656	2.88232e-06	4.95086e-05	17.1767	GA	4.30339e-07	3.48985e-06	Unknown
GA.virus_ctg83668	5.2378e-06	0.000207274	39.5726	GA	1.98174e-06	1.0249e-05	Unknown
GA.virus_ctg83679	2.06325e-06	0.000339006	164.307	GA	1.23706e-05	4.48094e-05	Myoviridae
GA.virus_ctg83691	7.79858e-06	0.000620556	79.5729	GA	6.59099e-06	2.65708e-05	Siphoviridae
GA.virus_ctg83695	1.5651e-07	2.78764e-05	178.112	GA	0.00286567	0.00520082	Unknown
GA.virus_ctg83724	2.49185e-07	5.41302e-05	217.229	GA	7.43723e-05	0.000201747	Unknown
GA.virus_ctg83737	4.75656e-07	0.000120013	252.31	GA	1.40514e-06	7.95823e-06	Myoviridae
GA.virus_ctg83741	5.55092e-07	0.000301925	543.919	GA	5.83188e-06	2.42398e-05	Siphoviridae
GA.virus_ctg83761	0	2.47532e-05	Inf	GA	0.000817076	0.00168296	Unknown
GA.virus_ctg83824_1	0	2.93292e-05	Inf	GA	0.000365049	0.00081882	Siphoviridae
GA.virus_ctg83884_1	9.28862e-07	5.99416e-05	64.5323	GA	0.00116187	0.0023251	Siphoviridae
GA.virus_ctg83903	3.48604e-07	5.7944e-05	166.217	GA	0.000259763	0.000605386	Unknown
GA.virus_ctg83914	2.3056e-07	3.12492e-05	135.536	GA	0.000207559	0.000495042	Myoviridae
GA.virus_ctg83918	2.92288e-06	7.7759e-05	26.6035	GA	8.99903e-08	1.27564e-06	Unknown
GA.virus_ctg83931	0	0.000209005	Inf	GA	1.12028e-05	4.12911e-05	Unknown
GA.virus_ctg83933	3.86729e-07	4.01407e-05	103.795	GA	1.29863e-06	7.48986e-06	Unknown
GA.virus_ctg83973	6.58703e-06	0.000156092	23.6968	GA	3.31294e-05	0.000101243	Siphoviridae
GA.virus_ctg84011_1	0	2.83142e-05	Inf	GA	0.00383236	0.00673726	Unknown
GA.virus_ctg84017	1.20001e-07	2.58697e-05	215.578	GA	0.000323106	0.000736176	Unknown
GA.virus_ctg84040_1	9.21347e-06	7.62578e-05	8.27677	GA	1.38537e-07	1.70817e-06	Unknown
GA.virus_ctg8406	8.93054e-06	0.00112626	126.113	GA	5.84585e-06	2.42793e-05	Myoviridae
GA.virus_ctg84066	3.28891e-07	0.000299792	911.522	GA	3.52664e-05	0.000106747	Unknown
GA.virus_ctg84073_1	2.82818e-08	2.11255e-05	746.965	GA	3.51317e-05	0.000106235	Unknown
GA.virus_ctg84088	0	6.66874e-05	Inf	GA	5.9845e-07	4.29952e-06	Myoviridae
GA.virus_ctg84093	0.000314709	3.71366e-05	8.47437	HC	2.45505e-08	6.19517e-07	Unknown
GA.virus_ctg84094	0	2.69505e-05	Inf	GA	0.00383236	0.00673726	Unknown
GA.virus_ctg84098	8.62916e-06	0.00015903	18.4294	GA	0.00482684	0.0083035	Unknown
GA.virus_ctg84139	4.15234e-06	0.000845012	203.503	GA	6.15057e-09	2.75899e-07	Unknown
GA.virus_ctg8414	0.000116614	0.000322731	2.7675	GA	0.00183343	0.0034815	Unknown
GA.virus_ctg84197	0.000194005	2.51639e-05	7.70965	HC	1.16496e-06	6.88943e-06	Unknown
GA.virus_ctg8422	1.05039e-06	9.81877e-05	93.4776	GA	1.03637e-07	1.39966e-06	Siphoviridae
GA.virus_ctg84239	1.81467e-06	0.000441084	243.066	GA	1.43354e-06	8.02537e-06	Unknown
GA.virus_ctg84288	5.46891e-07	0.000248628	454.62	GA	0.000635334	0.0013454	Unknown
GA.virus_ctg8439	2.93123e-06	0.000316447	107.957	GA	1.96352e-05	6.56903e-05	Unknown
GA.virus_ctg84406	3.83844e-05	0.000468007	12.1926	GA	0.000192944	0.000462412	Unknown
GA.virus_ctg84440	2.74742e-05	9.63182e-05	3.50576	GA	0.000723333	0.00151189	Unknown
GA.virus_ctg84589	2.09097e-05	0.000206523	9.87687	GA	1.4896e-05	5.22631e-05	Myoviridae
GA.virus_ctg8459	3.57812e-05	0.00038564	10.7777	GA	0.00266553	0.00487289	Unknown
GA.virus_ctg84598	2.99201e-06	4.05873e-05	13.5653	GA	0.00455226	0.0078663	Unknown
GA.virus_ctg8487	3.09291e-05	0.00199129	64.3825	GA	7.60661e-06	2.99687e-05	Myoviridae
GA.virus_ctg84881	1.41971e-08	0.000248428	17498.4	GA	1.85378e-05	6.23049e-05	Siphoviridae
GA.virus_ctg84885	3.08128e-07	8.7466e-05	283.863	GA	5.93515e-07	4.29952e-06	Unknown
GA.virus_ctg849	2.55096e-06	1.89354e-05	7.42285	GA	8.5811e-08	1.23378e-06	Unknown
GA.virus_ctg8496	3.97677e-07	7.24427e-05	182.165	GA	0.000680627	0.00143126	Podoviridae
GA.virus_ctg85229	0.000165866	4.74984e-05	3.49202	HC	0.000674701	0.00142009	Unknown
GA.virus_ctg85312	9.47242e-06	4.61326e-05	4.8702	GA	0.000399303	0.000887326	Myoviridae
GA.virus_ctg85356	0	0.000241399	Inf	GA	1.12028e-05	4.12911e-05	Siphoviridae
GA.virus_ctg85509	6.59357e-07	7.52418e-05	114.114	GA	1.53544e-07	1.83083e-06	Siphoviridae
GA.virus_ctg85644	2.26274e-05	0.000381525	16.8612	GA	0.000204442	0.000487943	Unknown
GA.virus_ctg85646	3.54442e-08	3.97286e-05	1120.88	GA	8.12005e-05	0.00021738	Unknown
GA.virus_ctg85688	1.28907e-05	0.000267254	20.7324	GA	0.00167706	0.00322521	Unknown
GA.virus_ctg8577	9.15923e-07	4.37473e-05	47.7631	GA	1.53953e-06	8.49144e-06	Siphoviridae
GA.virus_ctg85776	0.000393304	2.08921e-05	18.8255	HC	4.07849e-05	0.000120642	Unknown
GA.virus_ctg8582	8.55314e-06	0.000541183	63.273	GA	1.53277e-05	5.33959e-05	Myoviridae
GA.virus_ctg8593	1.4648e-06	0.000163032	111.3	GA	7.83646e-07	5.17022e-06	Unknown
GA.virus_ctg85953	2.70064e-07	6.05934e-05	224.367	GA	3.53344e-05	0.000106747	Unknown
GA.virus_ctg85986	1.37212e-05	0.000125297	9.13164	GA	0.00133887	0.00263405	Unknown
GA.virus_ctg8600	1.75298e-06	5.43307e-05	30.9933	GA	1.73235e-08	5.05385e-07	Unknown
GA.virus_ctg86058	6.17391e-05	0.000200859	3.25335	GA	0.000102093	0.000265361	Unknown
GA.virus_ctg86075	0.000122978	0.000925679	7.52718	GA	0.0001301	0.000327067	Unknown
GA.virus_ctg86167	0	7.42479e-05	Inf	GA	7.32883e-09	2.8866e-07	Unknown
GA.virus_ctg86169	2.18064e-06	7.37641e-05	33.8269	GA	0.000479297	0.00104597	Unknown
GA.virus_ctg86276	0	0.000263954	Inf	GA	1.12028e-05	4.12911e-05	Siphoviridae
GA.virus_ctg86547	0.000108379	0.0089192	82.2966	GA	0.000107356	0.000277126	Unknown
GA.virus_ctg87027	0	2.57792e-05	Inf	GA	0.000365049	0.00081882	Siphoviridae
GA.virus_ctg87035	0.00032765	2.67432e-05	12.2517	HC	1.30097e-06	7.48986e-06	Unknown
GA.virus_ctg87059	3.29777e-05	1.08483e-05	3.03991	HC	0.000484825	0.00105449	Unknown
GA.virus_ctg87156	6.4454e-05	0.000258136	4.00496	GA	0.00101783	0.00205673	Unknown
GA.virus_ctg87166	4.92479e-05	0.000260387	5.28728	GA	0.00172018	0.00329899	Unknown
GA.virus_ctg87230	0	2.73317e-05	Inf	GA	2.79226e-05	8.76984e-05	Siphoviridae
GA.virus_ctg8732	1.30546e-05	0.000116371	8.91413	GA	0.00339425	0.00604925	Unknown
GA.virus_ctg8747	7.8339e-05	0.000822297	10.4967	GA	0.000102093	0.000265361	Unknown
GA.virus_ctg87567_1	2.51325e-06	6.24006e-05	24.8286	GA	0.00133739	0.00263188	Siphoviridae
GA.virus_ctg87579	3.99128e-05	0.000369755	9.26409	GA	0.00476701	0.00821281	Unknown
GA.virus_ctg87617	1.24353e-05	0.000136484	10.9755	GA	0.000178494	0.000431511	Unknown
GA.virus_ctg87646	0.000262635	1.60349e-05	16.379	HC	3.24287e-05	9.95851e-05	Myoviridae
GA.virus_ctg87751	0.000336603	6.08906e-05	5.528	HC	7.43171e-07	4.96599e-06	Unknown
GA.virus_ctg8777	3.663e-06	0.000221133	60.3693	GA	1.06898e-06	6.50541e-06	Myoviridae
GA.virus_ctg87830	1.31398e-06	2.65165e-05	20.1803	GA	0.00173723	0.00333076	Unknown
GA.virus_ctg87977	4.61841e-06	5.03275e-05	10.8971	GA	0.00391168	0.00686377	Unknown
GA.virus_ctg8812	4.17805e-05	9.68822e-06	4.31251	HC	0.00012949	0.000326362	Unknown
GA.virus_ctg88162_1	2.65127e-06	5.7817e-05	21.8073	GA	0.000107202	0.000276832	Siphoviridae
GA.virus_ctg88251	0.000116881	3.1043e-05	3.76514	HC	3.34216e-06	1.5547e-05	Unknown
GA.virus_ctg88290	0	0.000226684	Inf	GA	6.75924e-05	0.000185192	Siphoviridae
GA.virus_ctg88442	6.51548e-06	1.69077e-05	2.59501	GA	0.000217811	0.000516649	Unknown
GA.virus_ctg88494	8.93504e-07	3.08669e-05	34.5459	GA	8.62988e-08	1.2384e-06	Unknown
GA.virus_ctg88588	0.000202597	1.13247e-05	17.8898	HC	3.88338e-05	0.000115616	Quimbyviridae
GA.virus_ctg88665	3.83692e-05	1.50163e-05	2.55517	HC	0.00151285	0.00293467	Unknown
GA.virus_ctg88729	9.75088e-06	0.000263531	27.0263	GA	8.09237e-07	5.27983e-06	Unknown
GA.virus_ctg88796	2.06373e-05	0.000100499	4.86979	GA	4.39964e-05	0.000128623	Unknown
GA.virus_ctg8887	2.89401e-06	0.000558659	193.04	GA	1.86879e-06	9.75977e-06	Unknown
GA.virus_ctg88881	7.99821e-05	6.24108e-06	12.8154	HC	1.19851e-05	4.36828e-05	Unknown
GA.virus_ctg88895	7.27023e-05	0.000659894	9.07666	GA	0.00195335	0.00368299	Unknown
GA.virus_ctg88920	5.56726e-06	4.34159e-05	7.79845	GA	0.00138648	0.00271613	Unknown
GA.virus_ctg891	7.53661e-06	0.000413096	54.8118	GA	2.21081e-05	7.25948e-05	Unknown
GA.virus_ctg8913	4.53797e-08	9.43105e-05	2078.25	GA	0.0001409	0.000351433	Siphoviridae
GA.virus_ctg89497	0.000671964	6.54668e-05	10.2642	HC	1.01874e-05	3.8297e-05	Unknown
GA.virus_ctg896	4.6704e-06	4.6151e-05	9.88161	GA	1.21662e-07	1.54303e-06	Unknown
GA.virus_ctg8961	0.000129676	5.78181e-05	2.24283	HC	0.0014018	0.00274072	Unknown
GA.virus_ctg8968	3.68305e-05	0.00210388	57.1234	GA	6.37472e-08	1.04538e-06	Unknown
GA.virus_ctg89698	1.17457e-05	0.000130267	11.0906	GA	5.67883e-05	0.000160792	Unknown
GA.virus_ctg897	8.81406e-06	0.000175873	19.9537	GA	0.00223782	0.00416497	Unknown
GA.virus_ctg8974	0.000777475	6.89092e-05	11.2826	HC	3.55222e-09	2.19688e-07	Myoviridae
GA.virus_ctg89740	6.34173e-08	0.000224602	3541.65	GA	9.55874e-07	5.96403e-06	Unknown
GA.virus_ctg89812	0.000386839	5.85782e-05	6.6038	HC	9.24993e-06	3.53622e-05	Unknown
GA.virus_ctg90129_1	7.89085e-08	0.000224966	2850.98	GA	0.00330144	0.00590663	Siphoviridae
GA.virus_ctg90248_1	5.69984e-05	1.61555e-05	3.52811	HC	9.51519e-06	3.62346e-05	Unknown
GA.virus_ctg90315	4.34075e-07	5.37524e-05	123.832	GA	0.00127856	0.00253337	Unknown
GA.virus_ctg90325	0	0.000105161	Inf	GA	0.000365049	0.00081882	Unknown
GA.virus_ctg9035	1.71032e-08	7.23077e-05	4227.74	GA	0.00132502	0.00261272	Unknown
GA.virus_ctg90420	8.13628e-08	2.84929e-05	350.196	GA	8.6344e-05	0.000229791	Myoviridae
GA.virus_ctg90497	0	5.01813e-05	Inf	GA	2.33356e-08	6.11713e-07	Retroviridae
GA.virus_ctg9050	1.54476e-07	3.15359e-05	204.148	GA	1.29004e-07	1.6139e-06	Siphoviridae
GA.virus_ctg9057	3.40096e-05	0.00164074	48.2435	GA	1.8273e-05	6.16613e-05	Unknown
GA.virus_ctg90608	9.5332e-08	3.8455e-05	403.38	GA	5.0172e-05	0.000144492	Unknown
GA.virus_ctg90627	2.34765e-06	7.02113e-05	29.907	GA	0.00440959	0.00764645	Siphoviridae
GA.virus_ctg9064	0.000389579	0.000967788	2.48419	GA	0.00116339	0.0023251	Unknown
GA.virus_ctg90716	1.03307e-07	6.64919e-05	643.633	GA	0.000386006	0.000860813	Siphoviridae
GA.virus_ctg90770	0	2.98767e-05	Inf	GA	1.64243e-06	8.85958e-06	Unknown
GA.virus_ctg90797	8.26676e-07	0.000129057	156.116	GA	1.74428e-05	5.92626e-05	Unknown
GA.virus_ctg90802	9.33123e-06	0.000577889	61.9306	GA	0.000317663	0.000725205	Unknown
GA.virus_ctg90814	1.19615e-07	0.000157899	1320.05	GA	0.000269484	0.000625098	Siphoviridae
GA.virus_ctg90821	2.88644e-06	0.000124048	42.9762	GA	0.00034276	0.000777633	Unknown
GA.virus_ctg90826	2.63344e-06	2.96846e-05	11.2722	GA	0.00132903	0.00261617	Siphoviridae
GA.virus_ctg90836	2.77331e-07	9.26999e-05	334.258	GA	0.00168055	0.00322924	Podoviridae
GA.virus_ctg90918	1.82642e-07	4.23011e-05	231.606	GA	0.00024993	0.000584238	Siphoviridae
GA.virus_ctg90947	2.17621e-06	5.15353e-05	23.6812	GA	0.000765058	0.00158999	Myoviridae
GA.virus_ctg90981	7.11971e-05	0.000730921	10.2662	GA	0.000165047	0.00040308	Siphoviridae
GA.virus_ctg9101_1	1.72225e-06	0.000378213	219.604	GA	5.42919e-05	0.000154687	Siphoviridae
GA.virus_ctg91024	1.37313e-06	0.000196375	143.013	GA	0.000105768	0.000273231	Myoviridae
GA.virus_ctg91032_1	6.5633e-08	4.65133e-05	708.687	GA	0.000198593	0.000475621	Siphoviridae
GA.virus_ctg91038	2.42342e-08	2.60079e-05	1073.19	GA	0.000361772	0.000816756	Siphoviridae
GA.virus_ctg91077	5.79621e-07	9.13758e-05	157.648	GA	0.000342451	0.000777187	Myoviridae
GA.virus_ctg91080	1.54604e-06	0.000191493	123.861	GA	3.81871e-06	1.72823e-05	Myoviridae
GA.virus_ctg91153	2.93562e-07	8.77203e-05	298.814	GA	2.04445e-06	1.05124e-05	Myoviridae
GA.virus_ctg91186	0	2.53182e-05	Inf	GA	6.75924e-05	0.000185192	Siphoviridae
GA.virus_ctg91199	1.0308e-06	2.52416e-05	24.4875	GA	0.00524789	0.00894787	Siphoviridae
GA.virus_ctg91220	1.07671e-05	0.000428236	39.7725	GA	0.00107254	0.00215847	Unknown
GA.virus_ctg9126_1	5.86984e-06	0.000672994	114.653	GA	1.69446e-06	9.07311e-06	Myoviridae
GA.virus_ctg91266	5.20193e-07	0.000175502	337.378	GA	0.000450768	0.000989007	Siphoviridae
GA.virus_ctg91345	2.43882e-07	7.90554e-05	324.154	GA	0.00302195	0.00545162	Siphoviridae
GA.virus_ctg91346	6.15508e-07	0.000161012	261.592	GA	0.00265781	0.00486721	Siphoviridae
GA.virus_ctg91369	1.95635e-05	0.00080325	41.0585	GA	1.03941e-05	3.89845e-05	Myoviridae
GA.virus_ctg91398	2.05304e-07	9.42254e-05	458.955	GA	0.0015606	0.00302475	Unknown
GA.virus_ctg91423	0.000264471	0.000713162	2.69656	GA	0.000473287	0.00103413	Unknown
GA.virus_ctg91457	1.50753e-05	0.000299282	19.8524	GA	0.00458213	0.00791397	Myoviridae
GA.virus_ctg9146	8.16141e-06	0.0005653	69.265	GA	5.93262e-06	2.45378e-05	Unknown
GA.virus_ctg91470	4.14765e-08	5.75688e-05	1387.98	GA	3.47507e-07	3.03014e-06	Siphoviridae
GA.virus_ctg91600	3.05172e-05	0.00140236	45.9533	GA	2.18306e-06	1.10937e-05	Unknown
GA.virus_ctg91621	9.29492e-07	0.00012471	134.17	GA	0.00207893	0.00390004	Myoviridae
GA.virus_ctg91673_1	3.77005e-07	3.41032e-05	90.4582	GA	0.00365633	0.00647802	Myoviridae
GA.virus_ctg91698	1.19017e-05	0.000339533	28.5281	GA	1.83929e-06	9.66139e-06	Unknown
GA.virus_ctg91723	5.6887e-08	5.73537e-05	1008.2	GA	0.00481796	0.00829441	Siphoviridae
GA.virus_ctg91791	7.60164e-07	4.9304e-05	64.8597	GA	0.00341064	0.00607378	Siphoviridae
GA.virus_ctg91799	3.78178e-06	1.9429e-05	5.13753	GA	0.000759521	0.0015799	Myoviridae
GA.virus_ctg91802	1.2816e-07	8.78104e-05	685.164	GA	0.00318759	0.00572511	Siphoviridae
GA.virus_ctg91873	2.07751e-06	1.9689e-05	9.47718	GA	0.00518069	0.00883983	Unknown
GA.virus_ctg91879	0.000340135	5.59068e-05	6.08397	HC	1.0955e-06	6.59524e-06	Unknown
GA.virus_ctg91919	5.02716e-07	5.89147e-05	117.193	GA	0.00203216	0.00381808	Siphoviridae
GA.virus_ctg9198	6.10595e-05	0.000354091	5.7991	GA	0.00319708	0.00573176	Unknown
GA.virus_ctg92000	4.9944e-05	0.000487322	9.75737	GA	3.69402e-05	0.000110764	Unknown
GA.virus_ctg92009	1.36152e-06	8.41329e-05	61.7935	GA	0.00137029	0.0026867	Siphoviridae
GA.virus_ctg92030	1.0603e-06	0.000137241	129.436	GA	0.000442095	0.000971824	Siphoviridae
GA.virus_ctg92037	1.73411e-08	0.000146538	8450.35	GA	2.63023e-05	8.37323e-05	Unknown
GA.virus_ctg92074	5.55073e-07	3.85284e-05	69.4114	GA	0.0050359	0.00862675	Siphoviridae
GA.virus_ctg92138	7.74399e-07	0.000187179	241.708	GA	7.53998e-06	2.98116e-05	Siphoviridae
GA.virus_ctg92141	3.4101e-07	0.000111411	326.708	GA	0.000255145	0.0005958	Myoviridae
GA.virus_ctg9216	0.000407439	2.62345e-05	15.5307	HC	6.48837e-05	0.000180073	Unknown
GA.virus_ctg92179	3.43365e-07	6.64326e-05	193.475	GA	5.4238e-05	0.000154529	Siphoviridae
GA.virus_ctg92319	2.02173e-07	6.06852e-05	300.165	GA	0.00136502	0.00267863	Siphoviridae
GA.virus_ctg9239	8.18536e-07	2.23955e-05	27.3605	GA	0.00286567	0.00520082	Unknown
GA.virus_ctg92444	0.000480547	7.16451e-05	6.70732	HC	5.6538e-06	2.36189e-05	Unknown
GA.virus_ctg92494	5.66147e-07	0.000291471	514.833	GA	0.000203733	0.000486754	Unknown
GA.virus_ctg92522	5.56553e-07	6.59936e-05	118.575	GA	0.00295425	0.00535204	Myoviridae
GA.virus_ctg92684_1	3.12075e-08	5.55938e-05	1781.42	GA	0.00126325	0.00250733	Myoviridae
GA.virus_ctg92707	6.5531e-05	0.000516682	7.88455	GA	2.0082e-06	1.03733e-05	Unknown
GA.virus_ctg9278	5.68077e-05	0.000448401	7.8933	GA	2.58264e-09	1.70305e-07	Unknown
GA.virus_ctg928	8.44748e-06	3.93598e-05	4.65935	GA	0.00570639	0.00964893	Unknown
GA.virus_ctg9280	0.000258611	2.11082e-05	12.2517	HC	2.23429e-06	1.1249e-05	Unknown
GA.virus_ctg92939_1	0	7.12112e-05	Inf	GA	0.00178785	0.00340616	Unknown
GA.virus_ctg92955	9.0166e-07	4.33639e-05	48.0934	GA	0.00301957	0.00544875	Unknown
GA.virus_ctg92979	1.6331e-08	0.000244645	14980.4	GA	0.000101485	0.000264931	Myoviridae
GA.virus_ctg9300	3.41538e-07	9.81416e-05	287.352	GA	7.15551e-08	1.13388e-06	Siphoviridae
GA.virus_ctg93033_1	2.42742e-07	5.89028e-05	242.656	GA	0.00587273	0.00989399	Siphoviridae
GA.virus_ctg93127	0.000131662	6.37571e-05	2.06506	HC	0.00237058	0.00439436	Mimiviridae
GA.virus_ctg93148	1.96852e-07	0.000110189	559.755	GA	0.00104644	0.00210962	Unknown
GA.virus_ctg93194	1.01548e-06	9.20039e-05	90.6015	GA	0.00221419	0.00412395	Siphoviridae
GA.virus_ctg93228	2.21726e-07	7.31916e-05	330.099	GA	0.00400769	0.00702511	Siphoviridae
GA.virus_ctg93258	0.000373367	7.02134e-05	5.31761	HC	0.000216386	0.000513796	Unknown
GA.virus_ctg93308	4.39754e-08	9.64552e-05	2193.39	GA	2.568e-07	2.50367e-06	Unknown
GA.virus_ctg93309	4.13646e-08	2.64623e-05	639.733	GA	1.06656e-05	3.98291e-05	Unknown
GA.virus_ctg93360	3.39876e-05	0.00156733	46.1148	GA	3.71584e-07	3.19496e-06	Myoviridae
GA.virus_ctg93418	2.4405e-07	5.7918e-05	237.32	GA	4.33908e-05	0.000127298	Siphoviridae
GA.virus_ctg93465	3.11743e-06	5.67481e-05	18.2035	GA	0.000558412	0.0011973	Unknown
GA.virus_ctg93512	1.66636e-07	6.0596e-05	363.643	GA	0.0015094	0.00293044	Siphoviridae
GA.virus_ctg93567	1.43598e-07	2.72049e-05	189.452	GA	0.00468673	0.00808253	Siphoviridae
GA.virus_ctg93600	2.56157e-07	6.66893e-05	260.345	GA	0.00340381	0.00606474	Siphoviridae
GA.virus_ctg93606	0.000345364	4.51531e-05	7.64874	HC	5.46504e-06	2.30472e-05	Myoviridae
GA.virus_ctg93618	1.65516e-07	5.55826e-05	335.815	GA	0.00540843	0.00919898	Siphoviridae
GA.virus_ctg93652	3.75787e-07	4.83279e-05	128.604	GA	0.000212825	0.000506034	Siphoviridae
GA.virus_ctg93656	5.46119e-05	1.65231e-05	3.30518	HC	1.61881e-05	5.59732e-05	Unknown
GA.virus_ctg9367	6.78222e-06	0.000188014	27.7216	GA	1.07313e-05	3.98291e-05	Myoviridae
GA.virus_ctg93698	5.34284e-08	0.000124385	2328.06	GA	8.12005e-05	0.00021738	Siphoviridae
GA.virus_ctg93709	1.47223e-06	3.31248e-05	22.4998	GA	0.000109022	0.000280591	Drexlerviridae
GA.virus_ctg93757	2.55084e-06	6.50962e-05	25.5195	GA	0.00175984	0.0033676	Myoviridae
GA.virus_ctg9381	4.15132e-05	0.000384095	9.25236	GA	9.31939e-07	5.83005e-06	Siphoviridae
GA.virus_ctg93816	7.2461e-07	0.0001971	272.008	GA	0.000220272	0.000521772	Siphoviridae
GA.virus_ctg93820	1.54036e-06	4.58372e-05	29.7574	GA	0.000124087	0.000314345	Myoviridae
GA.virus_ctg93832	2.83166e-07	0.000105631	373.035	GA	0.000289195	0.000666461	Unknown
GA.virus_ctg93834	4.58405e-07	6.96286e-05	151.893	GA	0.00146457	0.00285139	Siphoviridae
GA.virus_ctg93844	3.8083e-07	2.30713e-05	60.5816	GA	1.60585e-05	5.5711e-05	Unknown
GA.virus_ctg93857	2.14295e-05	0.00135515	63.2374	GA	0.00360313	0.00639358	Unknown
GA.virus_ctg93858	2.65586e-07	9.66453e-05	363.895	GA	0.00350159	0.00623095	Siphoviridae
GA.virus_ctg9391	2.7938e-06	0.00012846	45.9806	GA	9.08874e-06	3.48082e-05	Unknown
GA.virus_ctg93913	1.77658e-07	6.72361e-05	378.458	GA	0.000369106	0.00082685	Siphoviridae
GA.virus_ctg93948	5.57131e-07	9.39609e-05	168.651	GA	2.87889e-06	1.37854e-05	Myoviridae
GA.virus_ctg93958	1.0164e-05	0.000278027	27.354	GA	5.35148e-05	0.000152722	Unknown
GA.virus_ctg93964	1.14674e-06	0.000122427	106.761	GA	1.26379e-06	7.34488e-06	Unknown
GA.virus_ctg94022	1.83872e-05	0.000619701	33.7028	GA	3.6095e-06	1.65592e-05	Unknown
GA.virus_ctg94034	1.39407e-07	0.00015735	1128.7	GA	1.20921e-06	7.10119e-06	Myoviridae
GA.virus_ctg94050	2.79363e-06	2.71675e-05	9.72481	GA	7.7798e-06	3.04995e-05	Unknown
GA.virus_ctg94055	4.2178e-06	0.000197269	46.7707	GA	1.55212e-06	8.51947e-06	Myoviridae
GA.virus_ctg94060	6.89025e-06	0.000183623	26.6496	GA	3.04374e-06	1.44713e-05	Siphoviridae
GA.virus_ctg94079_1	8.2756e-07	9.35245e-05	113.012	GA	1.4945e-05	5.22631e-05	Myoviridae
GA.virus_ctg94094_1	8.08134e-07	7.42246e-05	91.8469	GA	5.59439e-06	2.3453e-05	Podoviridae
GA.virus_ctg9414_1	3.28042e-06	0.000384999	117.363	GA	1.07313e-05	3.98291e-05	Siphoviridae
GA.virus_ctg94198	8.2076e-07	0.000104698	127.562	GA	1.38065e-06	7.87225e-06	Unknown
GA.virus_ctg94207	7.02117e-07	0.000124852	177.822	GA	3.22914e-06	1.51367e-05	Unknown
GA.virus_ctg94221	3.85879e-06	0.00021693	56.217	GA	1.53023e-06	8.44975e-06	Siphoviridae
GA.virus_ctg9425	1.46222e-07	9.7354e-05	665.794	GA	0.000286823	0.000661376	Siphoviridae
GA.virus_ctg94255	5.20172e-06	0.000586026	112.66	GA	3.67465e-07	3.17167e-06	Unknown
GA.virus_ctg94261_1	7.65642e-06	0.000356438	46.5541	GA	1.17933e-06	6.97831e-06	Siphoviridae
GA.virus_ctg94274	2.38419e-06	0.000134261	56.3132	GA	2.16276e-05	7.10534e-05	Myoviridae
GA.virus_ctg94275	1.71646e-06	0.000107377	62.557	GA	2.56888e-05	8.21997e-05	Siphoviridae
GA.virus_ctg94280	1.87491e-05	0.000960899	51.2504	GA	2.37731e-06	1.18504e-05	Unknown
GA.virus_ctg94298	2.43835e-05	0.0010609	43.5089	GA	8.38607e-07	5.43241e-06	Myoviridae
GA.virus_ctg94309_1	1.01533e-08	2.271e-05	2236.72	GA	5.21185e-05	0.000149402	Siphoviridae
GA.virus_ctg94323	5.25512e-06	0.000519949	98.9415	GA	2.34647e-07	2.36742e-06	Myoviridae
GA.virus_ctg94327_1	7.97153e-07	0.000163395	204.974	GA	7.00787e-07	4.78683e-06	Siphoviridae
GA.virus_ctg94348	1.38719e-05	0.00150068	108.181	GA	3.81871e-06	1.72823e-05	Podoviridae
GA.virus_ctg94371	3.79466e-08	0.00014235	3751.32	GA	9.02463e-07	5.75139e-06	Myoviridae
GA.virus_ctg94396	8.3755e-07	2.65788e-05	31.734	GA	6.20981e-06	2.53932e-05	Unknown
GA.virus_ctg94428	3.01955e-06	0.000657695	217.812	GA	0.000276488	0.000640273	Siphoviridae
GA.virus_ctg94450	1.97355e-06	0.000108919	55.1892	GA	5.79702e-06	2.4144e-05	Podoviridae
GA.virus_ctg94456	5.8929e-07	6.11878e-05	103.833	GA	6.8176e-05	0.000186541	Podoviridae
GA.virus_ctg94476	3.13517e-05	0.000163902	5.22785	GA	4.49307e-06	1.9659e-05	Unknown
GA.virus_ctg94485	6.66474e-06	0.000428631	64.3132	GA	1.2775e-05	4.59673e-05	Myoviridae
GA.virus_ctg94497	1.16333e-05	0.000963955	82.862	GA	1.77868e-06	9.46103e-06	Myoviridae
GA.virus_ctg94502	6.05312e-08	0.000158264	2614.58	GA	4.46736e-07	3.58088e-06	Myoviridae
GA.virus_ctg94512	2.67026e-06	0.000151427	56.7085	GA	3.05148e-06	1.4477e-05	Unknown
GA.virus_ctg94564	4.24964e-05	0.00221432	52.106	GA	4.49973e-07	3.58088e-06	Siphoviridae
GA.virus_ctg94571	0.000175449	0.000553792	3.15643	GA	0.00124302	0.00247001	Unknown
GA.virus_ctg94590	7.65238e-08	0.000140561	1836.83	GA	1.18186e-07	1.52585e-06	Myoviridae
GA.virus_ctg94610	1.49649e-06	0.000104679	69.9495	GA	9.6597e-07	6.00479e-06	Unknown
GA.virus_ctg9467	0.000116389	1.07238e-05	10.8533	HC	1.68681e-05	5.79297e-05	Unknown
GA.virus_ctg9470	0.000237266	2.92675e-05	8.10679	HC	0.00319126	0.00573022	Unknown
GA.virus_ctg94716	2.85424e-05	0.00165556	58.0034	GA	2.37731e-06	1.18504e-05	Siphoviridae
GA.virus_ctg94730	2.44853e-05	0.00164232	67.0737	GA	9.18763e-07	5.79157e-06	Unknown
GA.virus_ctg94735_1	1.09972e-06	3.32187e-05	30.2064	GA	0.00129979	0.00257323	Siphoviridae
GA.virus_ctg94747	2.5861e-06	3.36097e-05	12.9963	GA	0.000121353	0.000307869	Unknown
GA.virus_ctg94751	1.53284e-06	0.000233817	152.538	GA	6.26876e-07	4.4597e-06	Siphoviridae
GA.virus_ctg94771	2.97092e-05	0.00201191	67.7201	GA	4.87898e-07	3.79185e-06	Unknown
GA.virus_ctg94774	1.25993e-06	7.03433e-05	55.8312	GA	0.000111828	0.000286428	Podoviridae
GA.virus_ctg94846	7.72637e-07	9.97998e-05	129.168	GA	4.05956e-07	3.37917e-06	Unknown
GA.virus_ctg94891	1.84759e-06	3.46616e-05	18.7605	GA	0.00041849	0.000925217	Siphoviridae
GA.virus_ctg9496	2.76404e-05	0.000582136	21.0611	GA	0.00124302	0.00247001	Siphoviridae
GA.virus_ctg94969	1.36257e-06	7.61707e-05	55.9022	GA	6.44613e-06	2.61127e-05	Siphoviridae
GA.virus_ctg9502	0.00011442	0.000925	8.08425	GA	0.000110741	0.000283856	Inoviridae
GA.virus_ctg95037	2.22374e-05	0.000286346	12.8768	GA	3.46718e-05	0.0001053	Unknown
GA.virus_ctg95090	2.01044e-06	8.83145e-05	43.928	GA	5.87072e-07	4.28924e-06	Siphoviridae
GA.virus_ctg951_1	7.91882e-08	4.98919e-05	630.043	GA	1.9161e-07	2.09238e-06	Siphoviridae
GA.virus_ctg95105	2.52986e-06	0.000215904	85.3425	GA	2.96786e-06	1.41673e-05	Myoviridae
GA.virus_ctg95121	1.5284e-06	8.44973e-05	55.2848	GA	1.00827e-06	6.21146e-06	Unknown
GA.virus_ctg95130_1	6.67855e-07	2.46948e-05	36.9763	GA	0.00470028	0.00810388	Myoviridae
GA.virus_ctg95131	2.49737e-06	0.000141988	56.855	GA	0.000748503	0.00155979	Unknown
GA.virus_ctg95134	4.4509e-06	0.000265945	59.7508	GA	1.30744e-05	4.69716e-05	Siphoviridae
GA.virus_ctg95156	7.9612e-06	8.22015e-05	10.3253	GA	2.29807e-05	7.49473e-05	Unknown
GA.virus_ctg95170	4.19274e-06	0.000254791	60.7695	GA	8.66298e-05	0.000229971	Podoviridae
GA.virus_ctg95189	8.9237e-06	0.000432	48.4105	GA	6.27749e-07	4.4597e-06	Siphoviridae
GA.virus_ctg95214	3.56721e-06	7.62444e-05	21.3737	GA	0.000283065	0.000654629	Siphoviridae
GA.virus_ctg95218	1.38463e-07	0.000141087	1018.95	GA	4.57113e-05	0.000132919	Myoviridae
GA.virus_ctg95225_1	4.0792e-08	5.49573e-05	1347.26	GA	3.72995e-05	0.000111723	Siphoviridae
GA.virus_ctg95257	6.37901e-06	0.000185998	29.1579	GA	0.000219227	0.000519474	Unknown
GA.virus_ctg95284	7.72864e-08	0.000280869	3634.12	GA	0.00157066	0.00304169	Unknown
GA.virus_ctg95288	1.66151e-05	0.000644898	38.814	GA	4.26463e-06	1.88906e-05	Unknown
GA.virus_ctg95292_1	9.45116e-07	2.51611e-05	26.6222	GA	0.0010378	0.00209341	Myoviridae
GA.virus_ctg95306	1.66267e-06	0.000158461	95.3048	GA	4.40352e-07	3.55851e-06	Unknown
GA.virus_ctg95312	1.49332e-06	5.88248e-05	39.392	GA	3.54178e-05	0.000107003	Unknown
GA.virus_ctg95330	1.60824e-05	0.000598116	37.1908	GA	1.13668e-05	4.17839e-05	Unknown
GA.virus_ctg95379_1	6.56164e-06	0.000437866	66.7311	GA	1.34886e-06	7.72655e-06	Myoviridae
GA.virus_ctg95387	3.14591e-05	0.000255531	8.12265	GA	0.0022146	0.00412395	Unknown
GA.virus_ctg95407	1.62087e-06	0.000111174	68.5895	GA	3.90681e-05	0.00011631	Unknown
GA.virus_ctg95416	9.5844e-07	5.55593e-05	57.9684	GA	1.86397e-06	9.72955e-06	Unknown
GA.virus_ctg95442	2.20272e-06	3.24702e-05	14.7409	GA	0.00054015	0.00116447	Unknown
GA.virus_ctg95446	1.48175e-06	2.42715e-05	16.3803	GA	0.000432654	0.000953187	Myoviridae
GA.virus_ctg95465	6.85548e-06	0.000363414	53.0107	GA	2.11211e-06	1.08329e-05	Myoviridae
GA.virus_ctg95497	1.32549e-05	0.000231788	17.487	GA	5.09881e-05	0.000146551	Unknown
GA.virus_ctg95507	4.02267e-08	0.000143668	3571.46	GA	1.17429e-06	6.94287e-06	Myoviridae
GA.virus_ctg95533	9.56797e-07	7.73252e-05	80.8167	GA	3.45906e-07	3.02031e-06	Unknown
GA.virus_ctg95545	2.17867e-06	3.23535e-05	14.8501	GA	0.000301233	0.000691798	Unknown
GA.virus_ctg95559	1.73233e-06	0.000184266	106.368	GA	6.62268e-08	1.07707e-06	Unknown
GA.virus_ctg95645	1.64424e-06	0.000156384	95.1098	GA	6.07809e-06	2.4991e-05	Unknown
GA.virus_ctg95706	0.000136641	0.00067017	4.9046	GA	9.40719e-05	0.000247329	Unknown
GA.virus_ctg95728	2.0803e-06	2.43997e-05	11.7289	GA	0.000782797	0.00162203	Unknown
GA.virus_ctg95734_1	3.83228e-07	5.02903e-05	131.228	GA	5.85075e-05	0.000164756	Siphoviridae
GA.virus_ctg95785	3.70788e-05	0.000409078	11.0327	GA	4.88066e-08	9.0679e-07	Unknown
GA.virus_ctg95787	1.62149e-06	0.000127011	78.3298	GA	7.34739e-07	4.96036e-06	Unknown
GA.virus_ctg95807	2.56511e-06	3.96265e-05	15.4482	GA	1.4896e-05	5.22631e-05	Unknown
GA.virus_ctg95861_1	1.83565e-06	2.88029e-05	15.6909	GA	2.77041e-05	8.75062e-05	Siphoviridae
GA.virus_ctg95869	1.40791e-06	9.85544e-05	70.0007	GA	1.42737e-05	5.06714e-05	Siphoviridae
GA.virus_ctg95901	0	7.53973e-05	Inf	GA	2.79226e-05	8.76984e-05	Unknown
GA.virus_ctg95911	0	2.12854e-05	Inf	GA	0.00178785	0.00340616	Myoviridae
GA.virus_ctg95916	9.19418e-08	0.000270667	2943.9	GA	4.07139e-07	3.37917e-06	Unknown
GA.virus_ctg95952	5.6676e-06	0.000402918	71.0915	GA	1.53023e-06	8.44975e-06	Myoviridae
GA.virus_ctg95989	9.50162e-06	0.000234877	24.7197	GA	1.72174e-05	5.87257e-05	Siphoviridae
GA.virus_ctg95996	1.17446e-06	0.000165311	140.755	GA	2.34172e-06	1.17271e-05	Myoviridae
GA.virus_ctg96054	8.1666e-06	0.000142232	17.4163	GA	5.22857e-05	0.00014979	Unknown
GA.virus_ctg96089	5.40256e-07	7.18282e-05	132.952	GA	8.06769e-07	5.27174e-06	Autographiviridae
GA.virus_ctg96104	7.77096e-07	0.000119283	153.498	GA	4.54572e-05	0.00013256	Unknown
GA.virus_ctg96143	0.00027193	0.000118583	2.29316	HC	0.00158054	0.00305828	Unknown
GA.virus_ctg9617	1.38799e-08	6.91462e-05	4981.74	GA	0.000613509	0.00130317	Unknown
GA.virus_ctg96188	6.15663e-07	6.30454e-05	102.402	GA	2.24823e-07	2.33078e-06	Siphoviridae
GA.virus_ctg96211	4.67105e-07	6.89387e-05	147.587	GA	1.3074e-06	7.51623e-06	Siphoviridae
GA.virus_ctg96221	3.40499e-06	6.36193e-05	18.6841	GA	0.000450343	0.0009887	Siphoviridae
GA.virus_ctg96291	1.60992e-06	0.000132789	82.4819	GA	1.12187e-05	4.12911e-05	Myoviridae
GA.virus_ctg96303	3.55702e-06	0.00020653	58.0625	GA	0.00271157	0.00494837	Siphoviridae
GA.virus_ctg96345	6.08507e-07	8.55393e-05	140.572	GA	5.40242e-07	4.07262e-06	Unknown
GA.virus_ctg96361	0.000210111	6.57562e-05	3.19531	HC	8.32553e-07	5.40086e-06	Unknown
GA.virus_ctg96408	1.46567e-05	0.000240487	16.408	GA	0.000101571	0.000265056	Unknown
GA.virus_ctg96485	1.31063e-05	0.000129705	9.89638	GA	2.59491e-06	1.26418e-05	Unknown
GA.virus_ctg96490_1	0	2.92601e-05	Inf	GA	6.75924e-05	0.000185192	Siphoviridae
GA.virus_ctg965	0.000617861	1.97891e-05	31.2222	HC	0.000154994	0.000381892	Unknown
GA.virus_ctg96565	1.84079e-06	0.000323401	175.686	GA	1.04527e-07	1.40765e-06	Siphoviridae
GA.virus_ctg96610	2.50032e-05	0.000244369	9.7735	GA	0.000723333	0.00151189	Unknown
GA.virus_ctg96611	1.39012e-06	8.03152e-05	57.7757	GA	6.63437e-05	0.000183297	Myoviridae
GA.virus_ctg96639	2.39899e-06	4.93767e-05	20.5823	GA	9.50057e-05	0.000249317	Unknown
GA.virus_ctg967	6.88034e-07	3.25629e-05	47.3274	GA	0.000556227	0.00119393	Myoviridae
GA.virus_ctg96703	9.66382e-06	0.000781953	80.9155	GA	1.58211e-05	5.48646e-05	Siphoviridae
GA.virus_ctg96716_1	8.25061e-05	1.32529e-05	6.22552	HC	0.000183967	0.000444122	Myoviridae
GA.virus_ctg96721	1.37021e-06	6.43165e-05	46.9393	GA	3.94273e-07	3.31409e-06	Myoviridae
GA.virus_ctg9677	0.000241837	2.74547e-05	8.80859	HC	0.000626803	0.00132855	Unknown
GA.virus_ctg96823_1	3.89754e-07	3.6166e-05	92.7918	GA	0.00561268	0.0095044	Unknown
GA.virus_ctg96855	4.68744e-06	0.000249562	53.2406	GA	8.44311e-07	5.44671e-06	Siphoviridae
GA.virus_ctg96874	2.16121e-06	5.93249e-05	27.4498	GA	1.36973e-05	4.87197e-05	Unknown
GA.virus_ctg96953	2.05623e-07	2.28743e-05	111.244	GA	3.33392e-07	2.95144e-06	Myoviridae
GA.virus_ctg96958	1.35784e-07	2.80608e-05	206.658	GA	3.32899e-05	0.000101586	Unknown
GA.virus_ctg96990	1.67371e-06	5.81844e-05	34.7638	GA	3.185e-07	2.86241e-06	Unknown
GA.virus_ctg97015	3.21381e-06	2.2518e-05	7.00664	GA	0.00132862	0.0026161	Siphoviridae
GA.virus_ctg97058	7.80686e-07	0.000107639	137.877	GA	2.37973e-05	7.69752e-05	Unknown
GA.virus_ctg9706	1.25443e-08	9.86616e-05	7865.07	GA	1.87231e-06	9.75977e-06	Siphoviridae
GA.virus_ctg9709	2.2292e-05	5.66681e-05	2.54208	GA	0.00564746	0.00956096	Myoviridae
GA.virus_ctg97111	2.03757e-06	0.000371413	182.283	GA	4.87898e-07	3.79185e-06	Myoviridae
GA.virus_ctg97121	1.20266e-06	0.000120131	99.8878	GA	0.000102957	0.000267364	Unknown
GA.virus_ctg97138	2.42633e-05	0.000564063	23.2476	GA	3.38203e-05	0.000102704	Unknown
GA.virus_ctg97141	3.55833e-06	0.000239264	67.2404	GA	3.04374e-06	1.44713e-05	Siphoviridae
GA.virus_ctg97155	9.90141e-08	2.10624e-05	212.721	GA	0.000867163	0.00177557	Siphoviridae
GA.virus_ctg97277	3.46313e-07	5.12888e-05	148.099	GA	9.61158e-05	0.000252108	Unknown
GA.virus_ctg97282	1.11647e-07	5.19363e-05	465.182	GA	5.68526e-07	4.23148e-06	Siphoviridae
GA.virus_ctg97287_1	8.76968e-07	4.78009e-05	54.507	GA	1.89562e-05	6.38337e-05	Unknown
GA.virus_ctg97292_1	2.76632e-06	3.70418e-05	13.3903	GA	0.00317275	0.0057014	Unknown
GA.virus_ctg9730	1.51365e-05	0.000207336	13.6978	GA	0.000166283	0.000405812	Unknown
GA.virus_ctg97351	5.92324e-06	0.000157591	26.6055	GA	0.000450343	0.0009887	Unknown
GA.virus_ctg97425	3.22074e-06	5.62655e-05	17.4698	GA	3.80348e-05	0.000113476	Siphoviridae
GA.virus_ctg97441	3.58496e-06	0.00014015	39.0939	GA	2.95231e-05	9.18529e-05	Myoviridae
GA.virus_ctg97518	3.68891e-06	0.000200418	54.3297	GA	9.33038e-06	3.56277e-05	Myoviridae
GA.virus_ctg97536	1.4986e-05	0.00012318	8.21969	GA	0.000409427	0.000906915	Unknown
GA.virus_ctg97551	1.24678e-06	3.82181e-05	30.6535	GA	9.01773e-07	5.75139e-06	Unknown
GA.virus_ctg97553	0.000145253	0.00159606	10.9881	GA	2.58668e-05	8.26106e-05	Unknown
GA.virus_ctg9757	2.09641e-05	0.000276889	13.2078	GA	0.00283318	0.00514861	Unknown
GA.virus_ctg97597	2.6116e-05	0.00173051	66.2624	GA	3.06472e-06	1.4477e-05	Unknown
GA.virus_ctg97610	2.91296e-06	0.00018405	63.1831	GA	3.19013e-05	9.83099e-05	Unknown
GA.virus_ctg97672	1.04789e-05	0.000421676	40.2405	GA	7.11372e-05	0.000193861	Siphoviridae
GA.virus_ctg97685	1.15855e-06	5.3015e-05	45.7598	GA	0.000679555	0.00142944	Myoviridae
GA.virus_ctg97721	1.28431e-05	0.000259316	20.191	GA	0.000837242	0.00171938	Siphoviridae
GA.virus_ctg97725	4.48018e-05	0.000195661	4.36725	GA	0.00283318	0.00514861	Unknown
GA.virus_ctg97801	6.19021e-05	0.000124057	2.00409	GA	0.00172018	0.00329899	Unknown
GA.virus_ctg97832	5.284e-06	0.000122869	23.2531	GA	0.000178494	0.000431511	Unknown
GA.virus_ctg97854	2.01985e-06	6.81052e-05	33.7179	GA	1.09557e-06	6.59524e-06	Siphoviridae
GA.virus_ctg97872	6.40835e-07	7.7708e-05	121.261	GA	8.57711e-07	5.52163e-06	Unknown
GA.virus_ctg97881	5.09752e-06	0.000128689	25.2454	GA	7.91847e-05	0.000213179	Myoviridae
GA.virus_ctg9790	0.000461493	3.08896e-05	14.9401	HC	1.28045e-05	4.59673e-05	Unknown
GA.virus_ctg97908	1.82216e-07	2.55257e-05	140.085	GA	0.00136604	0.00267988	Myoviridae
GA.virus_ctg98031	1.3131e-06	0.000379438	288.964	GA	1.61197e-07	1.87979e-06	Myoviridae
GA.virus_ctg98083	1.00108e-06	0.000163797	163.62	GA	4.47186e-07	3.58088e-06	Unknown
GA.virus_ctg98106	7.05007e-08	3.05547e-05	433.396	GA	8.52577e-09	3.13912e-07	Unknown
GA.virus_ctg98164	1.81946e-06	0.000130825	71.9033	GA	1.09557e-06	6.59524e-06	Siphoviridae
GA.virus_ctg98165	6.45412e-07	6.35789e-05	98.509	GA	0.000430128	0.000947923	Unknown
GA.virus_ctg98248	5.52036e-07	5.57778e-05	101.04	GA	5.42599e-07	4.08636e-06	Siphoviridae
GA.virus_ctg98266	0.000125607	1.87635e-05	6.69423	HC	4.26361e-08	8.36027e-07	Unknown
GA.virus_ctg98282_1	3.03508e-06	4.8527e-05	15.9887	GA	0.000260586	0.000606896	Siphoviridae
GA.virus_ctg984	7.34589e-07	4.65273e-05	63.338	GA	1.83916e-06	9.66139e-06	Siphoviridae
GA.virus_ctg98467	1.96658e-06	0.000298357	151.714	GA	3.28038e-05	0.000100414	Unknown
GA.virus_ctg98649	7.02789e-06	5.07926e-05	7.22729	GA	1.79727e-05	6.07982e-05	Unknown
GA.virus_ctg98764	1.40895e-05	3.97017e-05	2.81783	GA	0.00545661	0.00925593	Unknown
GA.virus_ctg98770	4.36566e-07	7.44396e-05	170.512	GA	3.77754e-07	3.21857e-06	Podoviridae
GA.virus_ctg98808	1.39227e-06	0.000292242	209.904	GA	7.99128e-07	5.24419e-06	Unknown
GA.virus_ctg9896_1	1.53981e-07	9.65403e-05	626.961	GA	3.57741e-05	0.000107976	Siphoviridae
GA.virus_ctg98965	1.40405e-06	3.94222e-05	28.0775	GA	0.0015606	0.00302475	Unknown
GA.virus_ctg98984	5.56979e-06	0.000334546	60.0644	GA	5.89685e-07	4.28924e-06	Unknown
GA.virus_ctg99030	3.97224e-06	4.75753e-05	11.9769	GA	0.000575171	0.00122927	Unknown
GA.virus_ctg99056	1.11356e-05	0.000702822	63.1146	GA	4.09081e-07	3.37917e-06	Myoviridae
GA.virus_ctg99092	0.00034076	0.000751476	2.20529	GA	0.00339425	0.00604925	Unknown
GA.virus_ctg99100	1.78343e-06	6.23194e-05	34.9437	GA	0.00211699	0.00396001	Podoviridae
GA.virus_ctg99111	0	2.52298e-05	Inf	GA	7.32883e-09	2.8866e-07	Siphoviridae
GA.virus_ctg99112	5.15049e-06	5.08488e-05	9.87261	GA	0.000126399	0.000319152	Unknown
GA.virus_ctg99118	1.21079e-06	0.000219426	181.226	GA	5.19856e-07	3.96057e-06	Unknown
GA.virus_ctg99164	1.23189e-07	3.91229e-05	317.584	GA	1.61503e-06	8.79265e-06	Myoviridae
GA.virus_ctg99277	0.000125416	0.000437626	3.48938	GA	0.00250682	0.00461973	Unknown
GA.virus_ctg99296	4.96937e-07	8.53601e-05	171.772	GA	6.12438e-07	4.38653e-06	Myoviridae
GA.virus_ctg99308	9.53951e-07	6.79235e-05	71.2023	GA	2.58984e-07	2.50367e-06	Siphoviridae
GA.virus_ctg99334	1.01159e-06	4.17382e-05	41.2602	GA	1.40192e-06	7.94059e-06	Unknown
GA.virus_ctg99377	5.74139e-06	0.000640364	111.535	GA	1.44091e-05	5.08957e-05	Myoviridae
GA.virus_ctg9945	1.27543e-06	5.06874e-05	39.7413	GA	1.08939e-05	4.04432e-05	Podoviridae
GA.virus_ctg9953	3.79263e-05	0.0012757	33.6362	GA	5.69553e-05	0.000160792	Myoviridae
GA.virus_ctg99531	1.15632e-05	7.24044e-05	6.26161	GA	0.00113349	0.00227124	Unknown
GA.virus_ctg99554	5.31444e-05	0.00184409	34.6997	GA	3.03122e-09	1.89198e-07	Unknown
GA.virus_ctg99561	0	3.21652e-05	Inf	GA	0.000365049	0.00081882	Siphoviridae
GA.virus_ctg99563	1.22143e-07	2.22114e-05	181.847	GA	3.57091e-05	0.000107769	Unknown
GA.virus_ctg99588	9.95443e-06	0.000262528	26.373	GA	1.0955e-06	6.59524e-06	Siphoviridae
GA.virus_ctg9963	4.69143e-05	0.000422283	9.00116	GA	0.00405251	0.0070947	Unknown
GA.virus_ctg99634_1	2.65018e-07	6.06841e-05	228.981	GA	3.486e-06	1.60939e-05	Myoviridae
GA.virus_ctg99668	3.42812e-06	0.00016804	49.0182	GA	2.16356e-05	7.10534e-05	Myoviridae
GA.virus_ctg99680	7.57711e-07	0.000266464	351.67	GA	6.80643e-06	2.73783e-05	Myoviridae
GA.virus_ctg9969	2.49388e-05	0.000309713	12.4189	GA	4.67176e-07	3.69443e-06	Unknown
GA.virus_ctg99712	0	2.79679e-05	Inf	GA	1.12028e-05	4.12911e-05	Unknown
GA.virus_ctg99718	0.000124981	0.000495344	3.96337	GA	9.40719e-05	0.000247329	Unknown
GA.virus_ctg99811	8.47051e-06	0.000214463	25.3188	GA	2.23429e-06	1.1249e-05	Unknown
GA.virus_ctg9991	7.18792e-05	0.000436388	6.07113	GA	2.9072e-07	2.69282e-06	Unknown
HC01.k141_11393	0.0001334	1.36475e-05	9.77468	HC	0.00020427	0.000487869	Unknown
HC01.k141_1182	9.29589e-05	4.51915e-06	20.57	HC	4.44322e-06	1.94647e-05	Unknown
HC01.k141_11944	2.924e-05	3.7519e-06	7.79338	HC	0.000493908	0.00107111	Unknown
HC01.k141_12069	0.000126143	8.76675e-06	14.3888	HC	6.13988e-07	4.39632e-06	Myoviridae
HC01.k141_12157	3.68982e-05	4.3959e-06	8.39378	HC	4.00502e-05	0.000119029	Unknown
HC01.k141_12270	0.000108499	9.40077e-06	11.5415	HC	2.93822e-06	1.40532e-05	Myoviridae
HC01.k141_1328	0.000466263	2.93027e-05	15.9119	HC	3.76826e-06	1.71119e-05	Unknown
HC01.k141_13384	0.000141226	0.00132781	9.40204	GA	0.000110741	0.000283856	Unknown
HC01.k141_13452	3.63324e-05	1.94943e-06	18.6375	HC	1.41102e-06	7.95823e-06	Unknown
HC01.k141_16721	3.19634e-05	1.92101e-07	166.389	HC	0.00218156	0.00407229	Unknown
HC01.k141_17724	0.000655075	7.77471e-05	8.42572	HC	4.73487e-10	6.42816e-08	Unknown
HC01.k141_18020	0.000147269	1.30665e-05	11.2708	HC	0.0001349	0.000338275	Unknown
HC01.k141_18144	0.00070328	6.70317e-05	10.4917	HC	4.16017e-07	3.40413e-06	Unknown
HC01.k141_18630	5.80675e-05	8.82536e-06	6.57962	HC	1.57636e-05	5.48646e-05	Unknown
HC01.k141_19901	0.000194304	1.11152e-05	17.481	HC	3.90893e-07	3.29286e-06	Unknown
HC01.k141_2099	0.000274613	2.0147e-05	13.6305	HC	3.06379e-06	1.4477e-05	Unknown
HC01.k141_21102	0.00034345	0.000113476	3.02664	HC	9.31939e-07	5.83005e-06	Unknown
HC01.k141_21223	2.32076e-05	1.47405e-06	15.7441	HC	4.89271e-06	2.10382e-05	Unknown
HC01.k141_23558	6.75687e-05	1.87348e-05	3.60658	HC	0.000302231	0.000693178	Unknown
HC01.k141_24326	0.000244621	4.65142e-05	5.25906	HC	1.95882e-07	2.10711e-06	Podoviridae
HC01.k141_25656	6.50719e-05	1.2221e-06	53.2462	HC	2.79944e-08	6.34592e-07	Unknown
HC01.k141_26174	7.15206e-05	4.57064e-07	156.478	HC	5.29427e-05	0.000151196	Siphoviridae
HC01.k141_26636	0.000128228	1.59399e-05	8.04451	HC	3.29547e-10	6.42816e-08	Unknown
HC01.k141_26707	0.000159361	1.20878e-05	13.1836	HC	0.00253873	0.00466761	Myoviridae
HC01.k141_27223	3.86197e-05	3.9783e-06	9.70757	HC	1.25818e-06	7.34488e-06	Unknown
HC01.k141_27607	0.00013012	1.24426e-05	10.4576	HC	0.00335619	0.0059922	Unknown
HC01.k141_28757	0.000283203	0.000104069	2.72131	HC	3.37588e-05	0.000102704	Unknown
HC01.k141_29415	8.23652e-05	3.91847e-06	21.0198	HC	9.8798e-06	3.74403e-05	Unknown
HC01.k141_3109	0.000695699	4.09657e-05	16.9825	HC	4.73487e-10	6.42816e-08	Unknown
HC01.k141_31312	4.19245e-05	1.99203e-06	21.0461	HC	1.06898e-06	6.50541e-06	Unknown
HC01.k141_32681	6.41747e-05	1.36519e-05	4.7008	HC	0.00045995	0.0010066	Unknown
HC01.k141_33550	9.89327e-05	4.85702e-06	20.369	HC	7.89764e-05	0.000212723	Unknown
HC01.k141_33734	0.000142434	2.48365e-05	5.73487	HC	0.000162484	0.000397661	Unknown
HC01.k141_33764	3.37361e-05	4.91671e-07	68.6152	HC	0.000624917	0.00132496	Unknown
HC01.k141_37978	0.000132627	1.3333e-05	9.94732	HC	4.17476e-06	1.8539e-05	Unknown
HC01.k141_39176	0.000129871	5.06049e-05	2.56637	HC	0.00167706	0.00322521	Unknown
HC01.k141_40773	0.000183932	2.88917e-06	63.6626	HC	2.06205e-07	2.18316e-06	Unknown
HC01.k141_40846	0.000137965	6.15729e-06	22.4068	HC	2.90062e-05	9.04179e-05	Unknown
HC01.k141_41267	7.21461e-05	3.03643e-05	2.37601	HC	0.000818111	0.00168359	Myoviridae
HC01.k141_46731	7.1059e-05	0.00058916	8.29113	GA	0.000304726	0.000697278	Unknown
HC01.k141_47316	3.78799e-05	2.99474e-06	12.6488	HC	0.00447709	0.00775574	Unknown
HC01.k141_47447	2.23695e-05	1.41294e-06	15.8319	HC	2.99742e-05	9.32422e-05	Unknown
HC01.k141_48325	0.000161046	8.38514e-06	19.2061	HC	1.79469e-05	6.049e-05	Unknown
HC01.k141_52920	7.71736e-05	2.01485e-05	3.83025	HC	0.000125632	0.000317446	Unknown
HC01.k141_53247	0.00055293	7.19072e-05	7.6895	HC	2.16016e-07	2.24789e-06	Unknown
HC01.k141_54177	2.31275e-05	1.9124e-06	12.0934	HC	0.000426536	0.000940306	Siphoviridae
HC01.k141_54913	0.000105863	7.74537e-06	13.668	HC	1.10148e-06	6.59524e-06	Unknown
HC01.k141_56317	0.000308625	5.68741e-05	5.42646	HC	7.61133e-06	2.99687e-05	Unknown
HC01.k141_56460	2.13077e-05	1.40971e-06	15.1149	HC	0.000107887	0.00027829	Unknown
HC01.k141_56709	6.13142e-05	1.07535e-06	57.0177	HC	1.86078e-06	9.72955e-06	Unknown
HC01.k141_57364	3.47174e-05	2.14076e-06	16.2173	HC	2.28987e-06	1.15014e-05	Unknown
HC01.k141_58346	0.000531027	6.61999e-06	80.2157	HC	8.02251e-07	5.25393e-06	Siphoviridae
HC01.k141_58624	7.04352e-05	2.40301e-06	29.3112	HC	0.00426355	0.00742666	Unknown
[truncated: 2,117 more rows]

## Sheet: Table S7
Table S7| Detailed information of 42 KOs that differed in frequency between the GA-enriched and HC-enriched vOTUs.
KO ID	Occurrence number in GA-enriched vOTUs	Occurrence rate in GA-enriched vOTUs	Occurrence number in HC-enriched vOTUs	Occurrence rate in HC-enriched vOTUs	enriched	Fisher's exact P-value	q value	Description
K06400	79	0.048259	364	0.146893	HC	1.38129e-25	4.02508e-22	spoIVCA; site-specific DNA recombinase
K04763	72	0.0439829	319	0.128733	HC	2.34356e-21	2.27638e-18	xerD; integrase/recombinase XerD
K07497	128	0.0781918	43	0.0173527	GA	2.21986e-21	2.27638e-18	putative transposase
K07483	104	0.0635308	29	0.011703	GA	6.12249e-20	4.46024e-17	transposase
K21449	69	0.0421503	25	0.0100888	GA	2.96219e-11	9.59091e-09	ata, sadA, emaA; trimeric autotransporter adhesin
K01185	64	0.0390959	31	0.0125101	GA	5.36406e-08	1.11649e-05	lysozyme
K14060	63	0.038485	44	0.0177563	GA	7.87776e-05	0.00620427	pinR; putative DNA-invertase from lambdoid prophage Rac
K07171	23	0.0140501	86	0.0347054	HC	3.88856e-05	0.00343371	mazF, ndoA, chpA; mRNA interferase MazF [EC:3.1.-.-]
K07484	53	0.0323763	23	0.00928168	GA	1.55223e-07	2.38063e-05	transposase
K03169	12	0.00733048	73	0.0294592	HC	2.55837e-07	3.55005e-05	topB; DNA topoisomerase III [EC:5.6.2.1]
K07493	48	0.0293219	28	0.0112994	GA	4.31128e-05	0.00358945	putative transposase
K03655	14	0.00855223	72	0.0290557	HC	3.19069e-06	0.000357603	recG; ATP-dependent DNA helicase RecG [EC:3.6.4.12]
K01160	47	0.0287111	9	0.00363196	GA	1.04566e-11	3.80883e-09	rusA; crossover junction endodeoxyribonuclease RusA [EC:3.1.22.4]
K07733	45	0.0274893	13	0.00524617	GA	5.33071e-09	1.29448e-06	alpA; prophage regulatory protein
K07496	42	0.0256567	15	0.00605327	GA	3.24973e-07	4.30441e-05	putative transposase
K07451	40	0.0244349	18	0.00726392	GA	8.72135e-06	0.000847134	mcrA; 5-methylcytosine-specific restriction enzyme A [EC:3.1.21.-]
K14744	39	0.0238241	0	0	GA	1.85259e-16	1.07969e-13	rzpD; prophage endopeptidase [EC:3.4.-.-]
K07133	10	0.00610874	51	0.0205811	HC	0.00010197	0.00724734	uncharacterized protein
K03466	33	0.0201588	11	0.00443906	GA	2.77452e-06	0.000323398	ftsK, spoIIIE; DNA segregation ATPase FtsK/SpoIIIE, S-DNA-T family
K22300	31	0.0189371	7	0.00282486	GA	2.45494e-07	3.55005e-05	dicA; HTH-type transcriptional regulator, cell division transcriptional repressor
K07467	31	0.0189371	1	0.000403551	GA	6.48601e-12	2.70003e-09	rstA1; phage replication initiation protein
K10906	29	0.0177153	0	0	GA	2.11491e-12	1.02714e-09	recE; exodeoxyribonuclease VIII [EC:3.1.11.-]
K07480	26	0.0158827	0	0	GA	3.46217e-11	1.00887e-08	insB; insertion element IS1 protein InsB
K23518	1	0.000610874	38	0.0153349	HC	7.11469e-08	1.38215e-05	MACROD, ymdB; O-acetyl-ADP-ribose deacetylase [EC:3.1.1.106]
K08640	5	0.00305437	37	0.0149314	HC	9.89917e-05	0.00721155	E3.4.17.14; zinc D-Ala-D-Ala carboxypeptidase [EC:3.4.17.14]
K12149	23	0.0140501	0	0	GA	5.6485e-10	1.49634e-07	dinI; DNA-damage-inducible protein I
K20276	20	0.0122175	3	0.00121065	GA	3.95911e-06	0.000412031	bapA; large repetitive protein
K03406	0	0	29	0.011703	HC	6.946e-07	8.4336e-05	mcp; methyl-accepting chemotaxis protein
K21039	19	0.0116066	0	0	GA	2.32506e-08	5.21171e-06	int; enterobacteria phage integrase [EC:2.7.7.- 3.1.-.-]
K07319	18	0.0109957	3	0.00121065	GA	1.92134e-05	0.00180606	yhdJ; adenine-specific DNA-methyltransferase [EC:2.1.1.72]
K00525	17	0.0103849	3	0.00121065	GA	4.18763e-05	0.00358905	E1.17.4.1A, nrdA, nrdE; ribonucleoside-diphosphate reductase alpha chain [EC:1.17.4.1]
K06952	17	0.0103849	0	0	GA	1.48837e-07	2.38063e-05	uncharacterized protein
K18320	17	0.0103849	0	0	GA	1.48837e-07	2.38063e-05	IS15, IS26; transposase, IS6 family
K22302	17	0.0103849	0	0	GA	1.48837e-07	2.38063e-05	dicC; transcriptional repressor of cell division inhibition gene dicB
K21572	0	0	25	0.0100888	HC	3.7625e-06	0.000406071	susD; starch-binding outer membrane protein, SusD/RagB family
K18919	16	0.00977398	0	0	GA	3.76362e-07	4.76834e-05	hokC_D; protein HokC/D
K00526	14	0.00855223	2	0.000807103	GA	0.00011488	0.00797048	E1.17.4.1B, nrdB, nrdF; ribonucleoside-diphosphate reductase beta chain [EC:1.17.4.1]
K07498	14	0.00855223	1	0.000403551	GA	2.27391e-05	0.00207068	putative transposase
K06906	13	0.00794136	0	0	GA	6.07182e-06	0.000610114	uncharacterized protein
K21573	0	0	19	0.00766747	HC	7.35265e-05	0.00595156	susC; TonB-dependent starch-binding outer membrane protein SusC
K02345	10	0.00610874	0	0	GA	9.76292e-05	0.00721155	holE; DNA polymerase III subunit theta [EC:2.7.7.7]
K22918	10	0.00610874	0	0	GA	9.76292e-05	0.00721155	ttsA; typhoid toxin secretion A
